# Supplementary material for: Prediction of Clinical Outcome in Endometrial Carcinoma Based on a 3-lncRNA Signature
Source: Front Cell Dev Biol. 2022 Feb 1;9:814456. doi: 10.3389/fcell.2021.814456 (PMC8844015; doi:10.3389/fcell.2021.814456)
Supplement: Supplementary file 2 [file Table2.CSV]

	logFC	AveExpr	t	P.Value	adj.P.Val	B
DNAH5	0.755352143	7.042343217	4.265993831	2.35E-05	0.461036382	0.937685524
EFCAB6	0.554032887	6.405882656	4.095333289	4.86E-05	0.476960323	0.468058774
IL1R2	0.588151146	7.281608164	3.922222383	9.90E-05	0.512727621	0.009756795
TNFRSF11A	0.539398778	6.600855232	3.90890947	0.00010442	0.512727621	-0.024729588
CCDC65	0.559516758	7.160079551	3.707625758	0.000230665	0.654186671	-0.532838645
JAG1	0.348538317	11.08347893	3.698956638	0.000238485	0.654186671	-0.55415948
AKR1C3	0.754526797	8.732691397	3.672506841	0.000263914	0.654186671	-0.618921542
NTRK2	0.6736979	6.737307004	3.595695542	0.000352972	0.654186671	-0.80452425
CCDC113	0.449901134	8.903643243	3.579809777	0.000374608	0.654186671	-0.842450405
SLC16A9	0.579797711	7.997252458	3.565417406	0.000395277	0.654186671	-0.876674991
NEK10	0.560844736	5.420682158	3.555450107	0.000410213	0.654186671	-0.900300965
SPON1	0.868309658	10.26538028	3.496181892	0.000510513	0.654186671	-1.039502073
TMEM232	0.640235712	5.285596901	3.484612968	0.000532591	0.654186671	-1.066416556
EFHC2	0.578047225	6.44560396	3.463471694	0.00057526	0.654186671	-1.11538336
SPEF2	0.421243182	8.39640136	3.455184042	0.000592841	0.654186671	-1.134502307
DNAH7	0.506351889	6.838827627	3.44735175	0.000609915	0.654186671	-1.152531064
PPIL6	0.494673509	7.658880454	3.445152328	0.000614792	0.654186671	-1.157586861
IFFO2	0.337615779	8.712999818	3.439230432	0.000628104	0.654186671	-1.171184343
PPP1R42	0.622465029	3.973951717	3.437153375	0.000632837	0.654186671	-1.175948321
SLC1A3	0.563962089	7.98508133	3.409295061	0.00069961	0.683770404	-1.239582003
SVIL	0.367966795	10.4159337	3.382203457	0.000770794	0.683770404	-1.300995029
DCDC1	0.499465478	5.469455868	3.356127081	0.000845628	0.683770404	-1.359668977
CIDEA	-0.277569725	0.610499603	-3.354762888	0.000849723	0.683770404	-1.362726694
SPEF1	0.578666802	7.14107032	3.354188673	0.000851452	0.683770404	-1.364013394
KIF6	0.461591496	6.056644403	3.347987776	0.000870336	0.683770404	-1.377895062
KIAA0825	0.38671206	5.178608792	3.306189461	0.001008136	0.726329487	-1.470832245
SLC9C2	0.499129399	2.384445805	3.299404086	0.00103233	0.726329487	-1.485814901
ULK4	0.292739794	7.869872314	3.266092124	0.001159118	0.726329487	-1.558946821
ALS2CR12	0.464314241	3.686471246	3.250960781	0.001221349	0.726329487	-1.591932986
NEK5	0.409160742	7.047201768	3.239168597	0.001271978	0.726329487	-1.617538954
NDP	0.615044342	6.551826901	3.238709121	0.001273989	0.726329487	-1.618534887
TMEM252	0.719072068	3.550610932	3.207449947	0.001417957	0.726329487	-1.685975091
TCP11L2	0.325769942	7.024636243	3.198774087	0.001460501	0.726329487	-1.704582585
BCO2	0.41149505	4.971885836	3.188702464	0.001511369	0.726329487	-1.726123492
LRRC6	0.446213407	7.334360634	3.171460172	0.001602268	0.726329487	-1.762850738
ZAR1	-0.311387313	0.747664366	-3.167403663	0.001624374	0.726329487	-1.771463829
DNER	0.679128925	5.207832866	3.165323838	0.001635817	0.726329487	-1.775875802
DNAAF3	0.480719922	7.8145382	3.155094885	0.001693185	0.726329487	-1.797534509
PCDHB9	0.395125306	5.903089349	3.153059421	0.00170482	0.726329487	-1.801836419
TMEM200A	0.436185002	7.456972415	3.152766543	0.0017065	0.726329487	-1.802455193
TSPAN1	0.548373492	11.64958885	3.149648581	0.001724482	0.726329487	-1.809039226
CFAP206	0.479091222	3.909696456	3.145859472	0.00174657	0.726329487	-1.817032133
CFAP43	0.564059919	7.567805608	3.141698155	0.001771128	0.726329487	-1.825799626
CFAP69	0.376359939	7.33222141	3.127982056	0.001854344	0.726329487	-1.854619804
CXCR2	0.481011182	3.53865405	3.127495962	0.001857358	0.726329487	-1.855638975
SMIM5	0.455646635	6.503649757	3.122691231	0.001887395	0.726329487	-1.865704721
PSD3	0.400034453	8.535622789	3.117075376	0.00192307	0.726329487	-1.877451037
KEL	-0.378816679	3.101244004	-3.115538939	0.001932938	0.726329487	-1.880661189
DYNC2H1	0.392929736	8.116039746	3.112517196	0.001952481	0.726329487	-1.886970259
ARMC4	0.631449375	5.394258719	3.10990046	0.001969552	0.726329487	-1.892428999
CFAP61	0.545880274	5.201794534	3.101237119	0.002027054	0.726329487	-1.910470233
TSNAXIP1	0.428903427	7.313296581	3.099148318	0.002041148	0.726329487	-1.914812935
POU6F1	0.245791406	7.663451925	3.083177813	0.002151919	0.726329487	-1.947923954
DRC3	0.404747494	8.176647634	3.067876274	0.002263209	0.726329487	-1.979494818
ANKH	0.315382568	10.16220747	3.067869493	0.002263259	0.726329487	-1.979508777
CFAP53	0.474755628	6.850188142	3.06458918	0.002287796	0.726329487	-1.986257332
KNDC1	0.587938299	4.852409447	3.06289701	0.002300549	0.726329487	-1.989735921
ANKRD42	0.258939813	8.717620061	3.059366799	0.002327364	0.726329487	-1.996987057
RAG2	0.303912958	0.912726581	3.053003693	0.002376423	0.726329487	-2.010036845
MAK	0.428692866	5.979262746	3.045351392	0.002436679	0.726329487	-2.025696192
WDR78	0.411853492	7.874918285	3.044162444	0.002446166	0.726329487	-2.028125835
CFAP70	0.441240062	7.094589331	3.041571441	0.002466958	0.726329487	-2.033417465
FANK1	0.411154079	7.952093476	3.031238318	0.0025515	0.726329487	-2.054478061
HNRNPCL4	0.050810114	0.032637664	3.030913159	0.002554203	0.726329487	-2.055139676
ANKRD45	0.552241974	5.67557136	3.024962799	0.002604133	0.726329487	-2.067235147
GJB7	0.537064328	3.4864738	3.01696129	0.002672685	0.726329487	-2.083464209
NEK11	0.30391339	8.562410379	3.011415085	0.002721167	0.726329487	-2.09468917
TCERG1L	0.39908964	1.517779895	3.011313085	0.002722066	0.726329487	-2.094895423
HYDIN	0.713467163	6.108867171	3.00425436	0.002784955	0.726329487	-2.109152529
SOHLH1	-0.592754291	2.033354982	-3.003836457	0.002788719	0.726329487	-2.1099956
STMN2	0.573420193	4.107760638	3.00345975	0.002792117	0.726329487	-2.110755464
CCDC177	-0.352829912	1.305009101	-3.002773055	0.00279832	0.726329487	-2.112140383
AK8	0.402541099	6.944043061	3.000569196	0.002818313	0.726329487	-2.116583047
KIF25	-0.401794397	2.544434596	-2.991504466	0.002901931	0.726329487	-2.134823414
LOXL4	0.455075745	6.97107923	2.990719418	0.002909278	0.726329487	-2.13640063
FAM20A	0.481914937	9.224913603	2.987788986	0.002936856	0.726329487	-2.142284567
NBEAL1	0.252365066	7.797795608	2.978218033	0.0030286	0.726329487	-2.161463359
DUSP18	0.236254454	7.571349434	2.97727888	0.003037742	0.726329487	-2.163342108
PHYHIPL	0.667403395	6.417397362	2.973136289	0.00307837	0.726329487	-2.171622478
GPR39	0.365075735	7.077200926	2.967886259	0.003130573	0.726329487	-2.182100574
UNC93A	0.547994125	4.293497724	2.964794548	0.003161692	0.726329487	-2.18826276
HTR2B	0.427907058	5.50374932	2.959990288	0.00321061	0.726329487	-2.197826073
WNT5A	0.382005303	9.91601396	2.958537691	0.003225537	0.726329487	-2.200714672
KIF9	0.284279004	8.672177241	2.957638396	0.003234809	0.726329487	-2.202502309
CMA1	0.25878763	0.778796353	2.946032218	0.003356685	0.726329487	-2.225526545
GCNT4	0.468466376	5.154345417	2.938317133	0.003440005	0.726329487	-2.24078365
PLAC8	0.428763201	5.869410195	2.933227785	0.003495997	0.726329487	-2.250827182
NUP62CL	0.363046424	6.383392803	2.927079024	0.003564754	0.726329487	-2.262939133
C11orf97	0.655057689	2.928971998	2.925900382	0.003578073	0.726329487	-2.26525806
ADH1A	0.282477668	1.095932544	2.919058651	0.003656292	0.726329487	-2.278701182
CFAP77	0.784824745	5.610882695	2.918447057	0.00366336	0.726329487	-2.279901416
CCDC191	0.284115318	8.138525414	2.917623303	0.003672899	0.726329487	-2.281517625
FJX1	0.324708423	8.79421361	2.916214023	0.00368927	0.726329487	-2.284281625
UBQLN3	0.12639462	0.184125469	2.915624209	0.003696142	0.726329487	-2.285438038
BBS12	0.249497433	7.249039298	2.913641088	0.003719332	0.726329487	-2.289324577
CCDC30	0.302591943	7.43612704	2.912107204	0.003737359	0.726329487	-2.292328959
ARNTL2	0.376847274	8.109669851	2.911117862	0.003749029	0.726329487	-2.294265953
RSPH4A	0.599326636	6.609582805	2.908582189	0.003779091	0.726329487	-2.299227565
IFT88	0.256060817	8.610269795	2.904105951	0.003832695	0.726329487	-2.307976202
NEDD4L	0.238058652	10.29843709	2.902339044	0.003854044	0.726329487	-2.311425995
CLEC4F	0.503989763	4.578634822	2.901249797	0.003867259	0.726329487	-2.313551687
BMP3	0.640819569	5.082781393	2.896678967	0.003923166	0.726329487	-2.322463427
MS4A8	0.93851018	5.681312221	2.893646419	0.003960662	0.726329487	-2.328368539
PPFIBP1	0.271309014	10.21267922	2.890232839	0.00400326	0.726329487	-2.335008506
TCTN1	0.251808106	10.11505455	2.886317507	0.004052633	0.726329487	-2.3426152
DRD1	0.415400326	1.623719241	2.885425698	0.004063956	0.726329487	-2.344346418
SLIT2	0.464031484	8.627385373	2.880582084	0.004125958	0.726329487	-2.353740081
PPIC	0.2742867	10.78821303	2.875694181	0.004189398	0.726329487	-2.363204273
LRRN4	0.53962178	4.63271259	2.87507023	0.00419756	0.726329487	-2.364411284
C16orf46	0.283460868	5.779678509	2.874242687	0.004208408	0.726329487	-2.366011752
DNAAF1	0.57573459	7.481685377	2.87320914	0.004221991	0.726329487	-2.368010008
NRP1	0.319749091	10.56867554	2.870562761	0.004256953	0.726329487	-2.373123362
A2M	0.258408417	13.0796507	2.86974076	0.004267866	0.726329487	-2.374710716
ANXA8	0.536348524	2.631882338	2.867333526	0.004299972	0.726329487	-2.379356782
THSD7B	0.568422144	4.944101728	2.865803538	0.004320492	0.726329487	-2.382307778
CCDC190	0.54075463	2.281985083	2.864744595	0.004334746	0.726329487	-2.38434935
ANKMY1	0.260086834	9.185882767	2.858618431	0.004418052	0.726329487	-2.396145958
CCDC173	0.45433576	5.428663136	2.853772687	0.004484975	0.726329487	-2.405459786
ITGB3	0.502204664	5.448651162	2.853142925	0.004493739	0.726329487	-2.406669112
ZNF474	0.5393361	4.850408202	2.851756182	0.004513094	0.726329487	-2.409331161
BBOF1	0.342500578	7.960346018	2.850924785	0.004524734	0.726329487	-2.410926547
C2orf73	0.541468407	3.049196483	2.84981491	0.004540315	0.726329487	-2.413055615
SGMS1	0.287299354	9.395516494	2.848483367	0.004559073	0.726329487	-2.415608857
CX3CR1	0.386396913	5.453708897	2.846029542	0.004593825	0.726329487	-2.420311076
GRP	0.532965631	4.203005158	2.842799009	0.004639944	0.726329487	-2.426495745
THSD7A	0.447492099	7.441973744	2.836997936	0.004723816	0.726329487	-2.437584613
AL359736.1	0.190061097	0.482697307	2.83670715	0.004728056	0.726329487	-2.438139882
C20orf194	0.252468284	8.816919718	2.833601873	0.004773552	0.726329487	-2.444066147
C3	0.542438447	13.51692564	2.83161865	0.004802817	0.726329487	-2.447847763
EFHC1	0.304506483	9.378557381	2.831306659	0.004807435	0.726329487	-2.448442436
ANKDD1B	0.481564937	4.629544649	2.824848365	0.004903949	0.735255483	-2.460738175
SPATA17	0.394985216	7.331032767	2.814673572	0.005059573	0.739280853	-2.480054839
INAVA	0.451389923	8.265665274	2.811945145	0.005102059	0.739280853	-2.485223308
CIART	-0.298976402	8.295786949	-2.808789668	0.005151598	0.739280853	-2.491194723
INSL5	0.281710884	1.126279653	2.808661005	0.005153627	0.739280853	-2.491438066
TXNDC8	0.182302133	0.378595714	2.807954169	0.005164788	0.739280853	-2.492774738
GABRP	0.652250132	9.096691866	2.806527093	0.005187387	0.739280853	-2.495472441
AC007906.2	0.593169037	7.928093189	2.80453318	0.005219112	0.739280853	-2.499239465
HRK	0.468922767	4.441592851	2.797458472	0.005333103	0.739280853	-2.512584654
CYFIP1	0.203438501	11.99387521	2.797458444	0.005333104	0.739280853	-2.512584706
SMIM6	0.617681663	6.782954241	2.791382834	0.005432791	0.739280853	-2.524019373
DRC7	0.630837798	6.297765842	2.790938204	0.005440153	0.739280853	-2.524855255
ATCAY	0.432328031	2.959096529	2.789110939	0.005470499	0.739280853	-2.52828907
TLX1	-0.570276524	1.802175837	-2.788910175	0.005473843	0.739280853	-2.528666215
DNAI2	0.745188536	4.242965107	2.787952914	0.005489811	0.739280853	-2.530464122
CAPS2	0.361110139	5.842185096	2.783505351	0.005564554	0.739280853	-2.538809637
RSPH3	0.212760447	9.215372142	2.779959639	0.0056248	0.739280853	-2.545453706
WDR93	0.388864482	6.006205735	2.766066614	0.005866585	0.739280853	-2.571408301
CCDC198	0.689651534	3.705233314	2.765738185	0.005872413	0.739280853	-2.572020348
DNAL4	0.206815127	10.01830165	2.764441053	0.005895481	0.739280853	-2.574436948
NPIPB2	0.447243312	4.414046785	2.762178581	0.005935912	0.739280853	-2.578649391
MYO1E	0.208155406	10.62770808	2.754726733	0.006070858	0.739280853	-2.592500312
NIPAL3	0.194238717	9.92365415	2.754084997	0.006082608	0.739280853	-2.593691434
NPHP1	0.277994393	8.551783423	2.75015682	0.006154979	0.739280853	-2.600976677
SOD3	0.374847508	9.932927074	2.74737973	0.006206611	0.739280853	-2.606121051
AK7	0.415120017	7.427069774	2.747326375	0.006207607	0.739280853	-2.606219838
HRH1	0.347422306	8.445916421	2.746430312	0.006224353	0.739280853	-2.607878635
RSPH1	0.46841331	8.962114642	2.745653332	0.006238906	0.739280853	-2.609316562
HBZ	-0.140676682	0.255448381	-2.742981065	0.006289193	0.739280853	-2.614259032
KIAA0556	0.201560397	9.899245761	2.741412682	0.006318877	0.739280853	-2.617157662
RRAD	0.523127621	7.518456292	2.740222174	0.006341494	0.739280853	-2.619356851
ARMH2	0.205494512	0.526484637	2.739220621	0.006360578	0.739280853	-2.621206275
FRK	0.34504185	9.024014847	2.737400519	0.006395391	0.739280853	-2.624565525
C8orf34	0.472902771	5.927956496	2.730654858	0.006525919	0.739280853	-2.636996805
RABL2B	0.225999965	9.070308645	2.72819584	0.006574095	0.739280853	-2.641521063
DHDH	-0.376332644	4.644273268	-2.728101254	0.006575954	0.739280853	-2.64169501
RBKS	0.241641778	7.873992665	2.72679143	0.006601753	0.739280853	-2.644103224
PGM5	0.468341782	7.464148412	2.726782287	0.006601934	0.739280853	-2.644120029
WDR31	0.246437783	7.549459423	2.724722916	0.006642681	0.739280853	-2.647904075
OR5K1	0.048308004	0.031391208	2.72442556	0.006648584	0.739280853	-2.648450232
SCIN	0.367934651	7.34593518	2.7217527	0.006701851	0.739280853	-2.65335692
SEMG1	0.221343316	0.448470898	2.721552443	0.006705858	0.739280853	-2.653724353
KCNJ13	0.410944703	2.077878206	2.721070946	0.006715499	0.739280853	-2.654607702
GSTA1	0.643517081	4.616462806	2.719240462	0.006752268	0.739280853	-2.657964512
LMNTD1	0.510289563	2.530104548	2.71440994	0.006850171	0.739280853	-2.666812439
IGFBP7	0.262343622	12.81492382	2.713835895	0.00686189	0.739280853	-2.667862891
TTYH1	0.370483715	5.388532671	2.711189219	0.006916155	0.739280853	-2.672703306
CXorf58	0.265443314	1.886675794	2.709654734	0.006947794	0.739280853	-2.675507587
ZDHHC14	0.273034839	8.480660689	2.709443451	0.006952161	0.739280853	-2.675893588
CFAP299	0.557514838	2.921101118	2.707270519	0.006997212	0.739280853	-2.679861713
AK9	0.270128721	7.631460529	2.706875167	0.007005437	0.739280853	-2.68058336
C9orf116	0.328633767	8.751842686	2.706271913	0.007018004	0.739280853	-2.6816843
MIPEP	0.21985484	9.371891566	2.706110706	0.007021366	0.739280853	-2.681978463
EFCAB5	0.286755086	3.594759537	2.69885796	0.007174118	0.739280853	-2.695195439
ARMC9	0.212653731	9.229857467	2.698351833	0.007184889	0.739280853	-2.696116498
STYK1	0.433384688	5.899031151	2.697241585	0.007208566	0.739280853	-2.69813636
EPB41L4A	0.296017873	7.485614529	2.697166526	0.007210169	0.739280853	-2.698272886
IQCG	0.30043922	8.924896643	2.696826645	0.007217433	0.739280853	-2.698891051
IKZF2	0.294801288	8.164306551	2.692033461	0.007320576	0.739280853	-2.70760074
SLC26A7	0.615451627	6.101840904	2.691860992	0.007324312	0.739280853	-2.707913854
PACRG	0.506579119	6.345581007	2.691372866	0.007334894	0.739280853	-2.708799933
DRC1	0.683781267	6.139442822	2.689415086	0.007377478	0.739280853	-2.712352267
PCDHB13	0.301187716	6.278892721	2.686894164	0.007432638	0.739280853	-2.716922732
YPEL2	0.244997085	8.779508162	2.684348178	0.007488722	0.739280853	-2.721534438
RNASEL	0.257357896	7.777546333	2.68367588	0.007503595	0.739280853	-2.72275151
MRLN	0.486226339	2.444537327	2.68007321	0.00758375	0.739280853	-2.729268463
TM4SF4	0.571988984	2.702149873	2.677831582	0.007634011	0.739280853	-2.733319131
MS4A3	0.138040428	0.276301207	2.676796271	0.007657326	0.739280853	-2.735188853
TSGA10	0.254742489	7.846349176	2.675363157	0.007689704	0.739280853	-2.737775838
CAB39L	0.226473954	7.855942423	2.674406841	0.007711378	0.739280853	-2.739501386
WDR63	0.563515287	5.373052154	2.674396051	0.007711623	0.739280853	-2.739520852
FBXO36	0.250683018	7.42101209	2.672233156	0.007760847	0.739280853	-2.743421302
PEAK3	0.247818539	3.270944274	2.67051358	0.007800184	0.739280853	-2.74652012
KLHL41	0.298103279	3.774991447	2.670350333	0.007803928	0.739280853	-2.746814205
NPAP1	0.275157671	0.789977943	2.669344486	0.00782703	0.739280853	-2.748625824
PRR29	0.468317167	7.121302307	2.66874619	0.007840801	0.739280853	-2.749703096
ADH6	0.498061434	4.771009925	2.668341732	0.007850122	0.739280853	-2.750431217
PSG5	-0.271353069	0.810645364	-2.667721267	0.007864442	0.739280853	-2.751547995
PCDHB14	0.291493526	7.526004189	2.667623856	0.007866692	0.739280853	-2.751723301
MDH1B	0.350699199	6.835291449	2.663237604	0.007968617	0.742556235	-2.759610705
IL7	0.36508802	4.862989658	2.660673313	0.008028752	0.742556235	-2.76421603
TRAPPC5	0.201912137	5.44336443	2.660660973	0.008029042	0.742556235	-2.764238182
CFAP221	0.479619516	7.142089588	2.659653904	0.008052771	0.742556235	-2.766045643
TSPAN19	0.403620671	1.370154239	2.649279549	0.008300903	0.761612363	-2.784626767
ANGPTL5	0.259418765	0.942425697	2.647794355	0.008336982	0.761612363	-2.787281101
PCDHB10	0.309366239	6.066126757	2.646044329	0.008379674	0.761968405	-2.790406895
PDE7B	0.295023983	6.42332091	2.640863345	0.008507217	0.762684538	-2.799649156
TUSC3	0.437735433	10.36094327	2.639432047	0.008542757	0.762684538	-2.802199335
EZR	0.235586911	13.62925165	2.637460909	0.008591921	0.762684538	-2.805709172
ARAP2	0.303314187	8.114582268	2.636518763	0.008615509	0.762684538	-2.807385877
TMEM45B	0.357164591	7.818045281	2.636182367	0.008623945	0.762684538	-2.807984408
CCL15	0.402732769	1.648219715	2.636143923	0.008624909	0.762684538	-2.808052804
ADRB1	0.410109678	3.632147546	2.634773065	0.008659368	0.762684538	-2.810491102
CCDC13	0.35532652	5.658032533	2.627737796	0.00883816	0.76437979	-2.822985197
PSPN	0.182293976	7.072804684	2.626779198	0.008862776	0.76437979	-2.824685093
SCNN1G	0.619406629	8.248171974	2.626232238	0.008876849	0.76437979	-2.825654757
IQUB	0.48281218	5.02951389	2.623837617	0.008938697	0.76437979	-2.829897696
SPAG17	0.552139607	6.31157409	2.622371907	0.008976743	0.76437979	-2.832492886
AQP12B	-0.464072624	1.459432151	-2.621371328	0.009002799	0.76437979	-2.83426371
CTBS	0.259627819	8.489704667	2.620404428	0.009028042	0.76437979	-2.835974307
NHLRC4	0.406743023	6.436130412	2.620340698	0.009029708	0.76437979	-2.836087033
PCDHB12	0.311194629	5.137220972	2.617256821	0.009110656	0.76437979	-2.841538686
STPG1	0.220228287	8.782159717	2.616585677	0.009128359	0.76437979	-2.842724306
PLCH1	0.310467124	9.055286103	2.611320038	0.009268322	0.76437979	-2.852016201
LRRC63	0.358586865	2.248479939	2.611260205	0.009269923	0.76437979	-2.852121679
WDR49	0.603179668	4.329837583	2.610027237	0.009302978	0.76437979	-2.854294745
THSD4	0.50112356	10.33557401	2.609448148	0.009318539	0.76437979	-2.855315028
NATD1	0.209815403	8.979210092	2.608949959	0.009331944	0.76437979	-2.856192598
TNFSF15	0.301544562	7.338475143	2.608021364	0.009356978	0.76437979	-2.857827908
NME9	0.411529451	5.493882805	2.607173686	0.009379882	0.76437979	-2.859320226
DNAH10	0.418950249	6.225379222	2.602435511	0.009508835	0.76437979	-2.867653031
TRIM43	0.428021424	1.448302597	2.602363586	0.009510804	0.76437979	-2.867779409
CUEDC1	0.247364411	11.38010417	2.599175086	0.009598488	0.76437979	-2.873378468
NTN4	0.335572697	8.930613723	2.597852236	0.009635078	0.76437979	-2.875699466
CDC42EP5	0.326008401	6.544370822	2.594095768	0.009739662	0.76437979	-2.882284117
MAATS1	0.474475903	7.21510057	2.592872272	0.009773944	0.76437979	-2.884426772
MYO5B	0.271125334	10.45749906	2.591520729	0.009811939	0.76437979	-2.886792534
CFAP46	0.593160482	5.858786243	2.590819457	0.009831706	0.76437979	-2.88801958
LRRC27	0.218139526	8.543391607	2.587165124	0.009935285	0.76437979	-2.894408527
OOSP2	0.08397883	0.090076529	2.587044634	0.009938717	0.76437979	-2.894619033
EFHB	0.411495598	5.319577403	2.585447565	0.009984304	0.76437979	-2.897408356
KLLN	0.272405759	5.611514983	2.585274833	0.009989246	0.76437979	-2.897709936
DNAH6	0.449233368	7.055458737	2.583111251	0.010051329	0.76437979	-2.901485784
TMPRSS11D	0.38976334	1.375891721	2.582754712	0.010061593	0.76437979	-2.902107715
TMEM231	0.293911845	9.331233607	2.579520036	0.010155139	0.76437979	-2.907746357
PRAMEF12	0.27407764	0.58813349	2.577698235	0.010208166	0.76437979	-2.910919084
RPS6KA2	0.21325516	10.13750343	2.576323486	0.010248344	0.76437979	-2.913311817
VWA3B	0.503397768	6.167114092	2.573913751	0.010319111	0.76437979	-2.91750295
LRRC23	0.319808194	9.14318144	2.573594621	0.010328515	0.76437979	-2.918057711
STK32A	0.473596326	4.951655691	2.57268607	0.010355332	0.76437979	-2.919636733
C2orf88	0.464484726	10.32129992	2.571184908	0.010399776	0.76437979	-2.922244505
CAPSL	0.68416415	6.382175281	2.570196518	0.010429131	0.76437979	-2.9239607
SIAE	0.236788546	9.825310528	2.569295581	0.010455953	0.76437979	-2.92552449
NOV	0.387836846	8.385566553	2.569079744	0.010462388	0.76437979	-2.925899047
TOGARAM2	0.448958151	6.220227221	2.567350908	0.010514059	0.76437979	-2.928898119
C14orf132	0.418162136	8.446497373	2.566798482	0.010530618	0.76437979	-2.929856019
SLC16A14	0.283378367	7.353918026	2.564434348	0.010601745	0.76437979	-2.933953147
DGKI	0.307093359	4.525420276	2.562487814	0.010660629	0.76437979	-2.937323814
INPP4B	0.320268164	7.608193075	2.558852833	0.010771372	0.76437979	-2.9436116
TMEM67	0.265891794	8.528496184	2.55727747	0.010819684	0.76437979	-2.946333975
HTR1F	0.320295552	2.733559309	2.557210608	0.010821739	0.76437979	-2.946449483
MOK	0.235886101	8.770043485	2.556807787	0.010834126	0.76437979	-2.947145318
MAL	0.680877038	8.173981991	2.556488949	0.010843939	0.76437979	-2.947696005
CFAP57	0.466705303	6.849023327	2.555652209	0.010869729	0.76437979	-2.949140877
P2RY12	0.327464741	1.912641798	2.553058472	0.010950023	0.76437979	-2.953616802
ARMC2	0.239488842	7.066183309	2.551868341	0.010987042	0.76437979	-2.955669098
RHOXF2B	-0.106588412	0.119483392	-2.550773212	0.011021205	0.76437979	-2.95755675
TMEM47	0.369396874	8.904598314	2.549854553	0.011049935	0.76437979	-2.959139619
AKAP14	0.630669106	3.801649619	2.549260685	0.011068544	0.76437979	-2.960162572
CCDC163	-0.218201885	6.520551267	-2.548447256	0.011094077	0.76437979	-2.961563351
CFAP47	0.541952838	6.0201912	2.54824017	0.011100586	0.76437979	-2.961919897
C5orf52	0.234492254	0.712149258	2.547739956	0.011116322	0.76437979	-2.962781015
SLC34A2	0.446155801	12.42886735	2.545010455	0.011202538	0.76437979	-2.967476966
DIXDC1	0.240012832	8.072330491	2.542764119	0.011273939	0.76437979	-2.971338001
TGM3	0.503150945	6.28529005	2.54138745	0.011317897	0.76437979	-2.973702605
LRTOMT	0.226586861	8.986904544	2.540639736	0.011341836	0.76437979	-2.974986379
SYNE1	0.271565355	8.816146623	2.540419474	0.011348897	0.76437979	-2.975364485
MORN5	0.617228765	5.435826474	2.536857962	0.011463606	0.76437979	-2.981473822
TSPAN2	0.412788376	5.843204379	2.536234647	0.011483788	0.76437979	-2.982542189
LTF	0.856920031	9.952480519	2.535445081	0.011509397	0.76437979	-2.983895145
CFAP54	0.434473305	5.636502336	2.534693307	0.011533828	0.76437979	-2.985182964
DOCK4	0.259263446	7.525437029	2.533824601	0.011562117	0.76437979	-2.986670631
LYVE1	0.251735704	4.971732033	2.533821349	0.011562223	0.76437979	-2.986676199
ABCC9	0.297596388	6.022127606	2.53304115	0.011587682	0.76437979	-2.988011873
HEPH	0.317267834	8.339209828	2.532621476	0.011601398	0.76437979	-2.988730177
MAP1A	0.292110871	8.83650195	2.532388494	0.011609018	0.76437979	-2.989128892
MRVI1	0.283834603	8.284841466	2.532370703	0.0116096	0.76437979	-2.989159337
KIF21A	0.256829968	9.285822042	2.531080109	0.011651895	0.76437979	-2.991367351
ANKRD66	0.690811228	3.710209121	2.530709808	0.011664056	0.76437979	-2.992000678
FER1L6	0.384335964	2.513544647	2.530368703	0.011675268	0.76437979	-2.992583991
RPGRIP1L	0.21045489	8.359217634	2.527661164	0.011764604	0.765712187	-2.997211377
AC009163.2	0.13510952	0.336237903	2.52738982	0.01177359	0.765712187	-2.997674859
EFCAB12	0.402472422	6.991063987	2.524806741	0.011859443	0.767542126	-3.002084596
HMGCR	0.281418093	11.31157435	2.524194187	0.011879884	0.767542126	-3.003129685
FAM162B	0.317503	4.259864914	2.520769366	0.011994748	0.770454485	-3.008968299
SPNS2	0.328606816	8.533176912	2.520512146	0.012003415	0.770454485	-3.009406495
MBNL2	0.228394652	9.532494824	2.519252795	0.012045927	0.770664654	-3.011551284
SUMF1	0.194775269	10.71500152	2.517747329	0.012096922	0.771414458	-3.014113865
RGS3	0.163886199	10.57546882	2.513496639	0.012241946	0.778136113	-3.021341305
BLNK	0.273574506	8.277795926	2.511570268	0.012308176	0.779822223	-3.024612811
CCDC63	-0.222158151	0.718919095	-2.50677662	0.01247437	0.785813198	-3.03274318
PLGLB2	0.216569297	0.557685239	2.506536365	0.012482751	0.785813198	-3.033150273
IL5RA	0.60835819	4.537214054	2.504708442	0.012546685	0.787314535	-3.036246305
SLC3A1	0.564443546	5.743958167	2.502047741	0.012640267	0.79066077	-3.040748935
PEG3	0.446985238	5.195195182	2.498849706	0.012753567	0.795215254	-3.046154736
RHD	0.325217635	3.214330511	2.497202104	0.012812289	0.795480322	-3.048937144
PTPRK	0.233475199	10.77769886	2.496459908	0.01283882	0.795480322	-3.050189954
ARHGAP39	0.211311312	9.811034033	2.492087671	0.012996104	0.802693317	-3.057562861
LMLN	0.200155643	8.878362496	2.488592903	0.013123049	0.806231246	-3.063447074
RANBP3L	0.320651985	2.030555998	2.488252239	0.013135482	0.806231246	-3.06402023
GPR148	-0.180829127	0.47074633	-2.486052519	0.013216015	0.807012974	-3.067719343
SERPINA7	0.139454341	0.201279273	2.485661016	0.013230394	0.807012974	-3.068377373
DZIP3	0.23874635	9.064775779	2.481392312	0.013388077	0.814102848	-3.075545595
LAMB3	0.402518389	10.7117365	2.479859181	0.013445115	0.814702927	-3.078117187
PLEC	0.177139366	13.29116666	2.478890678	0.013481257	0.814702927	-3.079740908
FBXO15	0.385879941	5.312607123	2.47767133	0.013526883	0.814702927	-3.081784302
MET	0.362898239	10.37450739	2.476090848	0.013586226	0.814702927	-3.084431434
ARRDC4	0.269525801	8.831139485	2.474626492	0.013641414	0.814702927	-3.086882604
AL365214.3	0.063338484	0.075508855	2.474483241	0.013646824	0.814702927	-3.087122315
SMTNL2	0.430257767	6.462704434	2.47176529	0.01374982	0.818364258	-3.09166788
NEDD9	0.285254925	10.70686497	2.470456097	0.013799676	0.818850271	-3.093855674
SLC51B	0.384399186	3.581639244	2.466167376	0.013964122	0.822873863	-3.101014681
CFAP100	0.55828857	5.481751232	2.465812157	0.01397782	0.822873863	-3.101607094
ADAMTS5	0.322444712	7.403434612	2.464451685	0.014030392	0.822873863	-3.10387524
KDM4F	0.108426797	0.206621337	2.464330943	0.014035067	0.822873863	-3.104076479
SRPX2	0.280259714	7.178720971	2.459198988	0.014235017	0.825914267	-3.112621005
AP3S2	0.147577948	9.2771902	2.458650172	0.014256549	0.825914267	-3.113533742
ARMC3	0.524003452	8.103298686	2.458035778	0.014280687	0.825914267	-3.114555305
DST	0.340501695	10.95170607	2.457880301	0.014286801	0.825914267	-3.11481378
BTD	0.19414574	8.575789267	2.457616587	0.014297177	0.825914267	-3.11525216
MAML2	0.24320128	9.080092491	2.455253388	0.014390455	0.826332677	-3.119178532
DNAH12	0.561033314	5.546733917	2.454966623	0.01440181	0.826332677	-3.119654731
CHL1	0.623092109	6.405083456	2.454239581	0.014430635	0.826332677	-3.120861811
VSIG1	0.400394371	4.087438917	2.452905247	0.014483671	0.826677809	-3.123076251
TRIM29	0.495833722	8.392299783	2.451527805	0.0145386	0.826677809	-3.125361007
TRIM55	0.552177126	3.965954627	2.450415081	0.014583108	0.826677809	-3.127205765
LUZP1	0.188137236	9.662650195	2.449635696	0.014614354	0.826677809	-3.128497403
MAP3K19	0.611808247	4.778105886	2.448502133	0.014659905	0.826677809	-3.130375293
MBP	0.230766442	10.12739636	2.447477152	0.014701201	0.826677809	-3.132072577
EIF4E3	0.253449979	9.192499283	2.445725461	0.014772013	0.826677809	-3.134971632
IDO1	0.416354065	9.8979785	2.444769451	0.014810787	0.826677809	-3.136552983
GABARAPL1	0.258491449	9.586363366	2.442877388	0.014887791	0.826677809	-3.139680904
OR6Q1	-0.035082721	0.021295888	-2.440974537	0.01496559	0.826677809	-3.142824284
TRIB2	0.303910766	10.07268686	2.440358341	0.01499086	0.826677809	-3.143841689
CELSR1	0.245031819	11.87929115	2.439086504	0.015043138	0.826677809	-3.145940836
TTC30B	0.273967088	8.334690785	2.43755154	0.015106446	0.826677809	-3.148472853
CDS1	0.229747703	9.992633833	2.436748155	0.015139674	0.826677809	-3.14979747
PCDHB15	0.284674906	5.323028392	2.436474703	0.015150999	0.826677809	-3.150248239
PRAMEF4	0.121511682	0.165586331	2.436258161	0.015159972	0.826677809	-3.150605161
FCGBP	0.380334941	10.24965287	2.435763669	0.015180481	0.826677809	-3.151420105
FOXL2	0.37039047	5.979831081	2.435109227	0.015207661	0.826677809	-3.152498409
DYNLRB2	0.506711979	4.848480237	2.434419312	0.015236361	0.826677809	-3.153634854
ITGA6	0.231421078	11.43728913	2.431644319	0.015352282	0.830672662	-3.158202733
CAST	0.214452652	11.51038839	2.429236546	0.015453494	0.833404696	-3.162162034
CDKL5	0.278123599	7.256501913	2.427538374	0.01552523	0.833404696	-3.164952187
ZNF487	0.217294519	7.528800103	2.426941648	0.015550508	0.833404696	-3.165932179
ANXA8L1	0.393901128	2.237293141	2.426423111	0.015572503	0.833404696	-3.16678357
IQCK	0.229807458	8.275458292	2.42404768	0.015673613	0.836536492	-3.170681559
BCAS3	0.182220945	9.419989507	2.422030632	0.015759923	0.838863526	-3.173988543
GCNT3	0.446578115	7.615550211	2.419126004	0.015884949	0.843233181	-3.178746028
OSBPL3	0.286359612	9.586983282	2.41507467	0.016060794	0.850269672	-3.185372435
MACF1	0.193767451	12.00106867	2.413269267	0.016139707	0.850823521	-3.188321894
IQCE	0.18106958	10.184491	2.412315288	0.016181543	0.850823521	-3.18987953
UNCX	0.115179025	0.181964885	2.410176503	0.016275684	0.850823521	-3.193369513
FAM13C	0.358573365	5.274114002	2.409210966	0.016318342	0.850823521	-3.194944052
DYNC2LI1	0.23003553	8.96836277	2.408894647	0.016332338	0.850823521	-3.195459752
ACOT6	-0.196196363	0.739753338	-2.408419601	0.016353378	0.850823521	-3.196234104
SPAG1	0.273676171	8.393886202	2.407943533	0.016374487	0.850823521	-3.197009973
SH3D19	0.21702156	9.497687195	2.40567632	0.016475344	0.853524615	-3.200702903
HACD1	0.431475363	5.321075774	2.404824404	0.016513383	0.853524615	-3.202089665
ATP10D	0.267548978	8.031382254	2.402506341	0.016617278	0.855142462	-3.205860624
CCDC40	0.284759451	9.230286403	2.399679008	0.016744778	0.855142462	-3.210455265
GUCY2F	0.249507834	1.064965296	2.399564765	0.016749948	0.855142462	-3.210640809
MTRNR2L5	0.123668564	0.329077851	2.399213931	0.016765834	0.855142462	-3.211210548
NRN1L	0.142887452	0.475608576	2.398249185	0.016809584	0.855142462	-3.212776837
ARMH4	0.336254784	7.037112057	2.396679082	0.016881002	0.855142462	-3.215324629
ANKS1A	0.203612341	10.42821186	2.396160149	0.016904665	0.855142462	-3.21616634
DPF3	0.305852234	4.135103153	2.39544414	0.016937363	0.855142462	-3.217327419
USP2	0.315790133	6.676709617	2.392908158	0.01705362	0.855142462	-3.221437046
PAPPA	0.364145956	4.717400636	2.392750666	0.017060863	0.855142462	-3.221692126
KLHL13	0.385641465	7.891359832	2.389885002	0.017193127	0.855142462	-3.226330619
PRR18	0.4833908	3.497268693	2.389628109	0.017205028	0.855142462	-3.226746174
GCC2	0.225699913	9.757639811	2.387463802	0.017305579	0.855142462	-3.230245469
DNAH11	0.447238506	7.007243699	2.387193638	0.017318167	0.855142462	-3.230682059
HIPK2	0.235629156	11.13504322	2.386927091	0.017330594	0.855142462	-3.231112757
TRIM5	0.20573202	9.489846533	2.383322309	0.01749943	0.855142462	-3.236932921
CES2	0.183576723	9.888868369	2.382926397	0.017518061	0.855142462	-3.237571628
NEFL	0.438898836	2.263900447	2.382868328	0.017520796	0.855142462	-3.237665297
F3	0.365587419	9.636369513	2.382751261	0.017526309	0.855142462	-3.237854132
ZNF396	0.216524651	6.741809031	2.38247012	0.017539555	0.855142462	-3.238307588
GIP	-0.225900134	0.768808271	-2.382418489	0.017541988	0.855142462	-3.238390859
CEP126	0.340999957	6.677527371	2.38235785	0.017544847	0.855142462	-3.238488655
LZTFL1	0.230613256	9.450382428	2.380961432	0.017610788	0.855142462	-3.24074008
TMC5	0.420330264	9.320590711	2.380628673	0.017626534	0.855142462	-3.241276393
FAM227A	0.246215324	7.709645914	2.379625357	0.017674084	0.855142462	-3.242893012
PPP1R32	0.360324202	6.905330608	2.379570463	0.017676689	0.855142462	-3.242981443
CST6	0.428366906	5.909344798	2.377880789	0.017757032	0.85603046	-3.245702416
HHLA2	0.460961402	3.051228375	2.377352624	0.017782212	0.85603046	-3.246552562
AQP12A	-0.308643562	0.844394945	-2.375497357	0.017870909	0.856591121	-3.249537387
DMRTC1B	0.092229408	0.165585382	2.375192091	0.017885541	0.856591121	-3.250028293
ATXN1	0.197174866	9.86045929	2.371079052	0.018083708	0.856591121	-3.256636596
FRMPD2	0.471796429	4.15958185	2.370941556	0.018090366	0.856591121	-3.256857314
SSTR1	0.479584907	3.837626222	2.370436474	0.018114841	0.856591121	-3.257668
TTLL9	0.444220835	5.42227148	2.369138371	0.018177879	0.856591121	-3.259750763
ZMYND10	0.475111197	8.733758813	2.36514516	0.018373002	0.856591121	-3.266150773
KLKB1	0.352083908	3.991628287	2.364897282	0.018385175	0.856591121	-3.266547706
APOL4	0.352454535	9.674329842	2.36464423	0.018397609	0.856591121	-3.266952883
FAM135A	0.251723039	8.608275349	2.364418697	0.018408697	0.856591121	-3.267313961
ENO4	0.365427996	4.821394281	2.364306202	0.018414229	0.856591121	-3.267494054
PAMR1	0.344505753	8.831942675	2.364200183	0.018419445	0.856591121	-3.267663771
SLC14A1	0.542874745	5.821576419	2.362623642	0.018497158	0.856591121	-3.270186654
PIH1D3	0.534769841	3.035124218	2.362120627	0.018522013	0.856591121	-3.270991267
10-Mar	0.479648298	4.485203838	2.361546665	0.01855041	0.856591121	-3.271909161
RSPH14	0.342113483	5.477486798	2.360914433	0.018581735	0.856591121	-3.27291999
CETN2	0.215507379	11.21286593	2.359235539	0.018665142	0.856591121	-3.275602975
CALHM1	-0.226581734	0.930419625	-2.357292708	0.018762071	0.856591121	-3.278705427
TBC1D22A	0.143002675	10.02280657	2.356978964	0.018777765	0.856591121	-3.279206204
TMEM52B	0.289002122	3.55649029	2.356848889	0.018784275	0.856591121	-3.279413802
SRD5A2	0.523542226	4.898457807	2.355749517	0.018839376	0.856591121	-3.281167934
LRRC18	0.544005102	3.086871373	2.353894809	0.018932656	0.856591121	-3.284125459
KCNE3	0.326757454	8.420691612	2.353697435	0.018942606	0.856591121	-3.284440059
COBL	0.355481613	9.390374864	2.35071979	0.019093279	0.856591121	-3.289183093
PDLIM4	-0.258061875	9.569326906	-2.350365228	0.019111291	0.856591121	-3.289747478
SLC6A16	0.251088814	6.350320107	2.349953451	0.019132227	0.856591121	-3.290402833
CC2D2A	0.256212222	8.83669437	2.349670374	0.019146631	0.856591121	-3.290853294
CCDC157	0.198865998	8.062915634	2.347259342	0.019269702	0.856591121	-3.294687831
SPA17	0.291957565	8.693839421	2.347004095	0.019282772	0.856591121	-3.295093555
IQCD	0.273539256	7.713149494	2.346902989	0.019287951	0.856591121	-3.295254254
PCDH18	0.283550723	8.288287553	2.3452838	0.01937106	0.856591121	-3.297826901
SLC6A3	-0.314978749	1.694754165	-2.34504096	0.019383551	0.856591121	-3.298212588
NAP1L2	0.401889141	4.535519342	2.344382873	0.019417438	0.856591121	-3.29925759
TMEM65	0.257143894	9.388691831	2.344034443	0.0194354	0.856591121	-3.299810761
DCDC2B	0.364197997	3.435445634	2.342899087	0.019494032	0.856591121	-3.301612703
RPL17-C18orf32	0.117595411	0.295784911	2.342373277	0.019521238	0.856591121	-3.302446937
CASC1	0.375711977	6.707317224	2.341279508	0.019577939	0.856591121	-3.304181694
FAM86B1	0.251043871	6.218216476	2.339802442	0.019654737	0.856591121	-3.306523122
CLEC19A	0.187349379	0.839179865	2.339215587	0.019685323	0.856591121	-3.307452996
ZMAT3	0.21197565	9.031304805	2.338742864	0.019709991	0.856591121	-3.308201865
C16orf71	0.289905223	6.559652914	2.335633137	0.019872942	0.856591121	-3.313124491
KIAA1211L	0.282282083	9.07642984	2.335541349	0.019877769	0.856591121	-3.31326969
HGD	0.464843187	9.599130491	2.335470478	0.019881497	0.856591121	-3.313381799
CDKL2	0.416216223	3.814952711	2.334695628	0.019922298	0.856591121	-3.314607293
TMTC1	0.37260954	8.482508046	2.333421483	0.019989549	0.856591121	-3.316621605
C7orf57	0.502177043	4.777046285	2.333071873	0.020008037	0.856591121	-3.31717412
MYH14	0.311219809	12.3040534	2.332629103	0.020031472	0.856591121	-3.317873748
THSD1	0.216947337	6.218102502	2.330511537	0.020143886	0.856591121	-3.321217959
FLNB	0.173667213	12.52052418	2.329145523	0.020216695	0.856591121	-3.323373696
LYPD6B	0.444753623	7.565895645	2.327335378	0.020313531	0.856591121	-3.326228429
PCYT1B	0.444863238	6.199447651	2.327145414	0.020323717	0.856591121	-3.326527891
RAET1E	0.321797636	3.234298919	2.327018556	0.020330521	0.856591121	-3.326727858
AGBL4	0.393608646	3.12185877	2.32643736	0.020361722	0.856591121	-3.327643867
PDE6A	0.272089945	4.32418132	2.325673267	0.020402805	0.856591121	-3.328847798
SLC30A4	0.204533501	7.299728597	2.324324859	0.020475481	0.856591121	-3.330971453
FGFBP1	0.509746408	6.000742899	2.324046655	0.020490504	0.856591121	-3.331409457
DTHD1	0.519615444	3.949761243	2.323022803	0.020545874	0.856591121	-3.333020969
KIF3B	0.159777357	11.15399283	2.320900563	0.020661062	0.856591121	-3.336359107
FOXD4L5	0.157616616	0.477631487	2.31949257	0.020737794	0.856591121	-3.338572142
MME	0.390837201	6.994945358	2.319347307	0.020745725	0.856591121	-3.338800388
NME5	0.366174316	7.330642425	2.318494854	0.020792318	0.856591121	-3.340139528
CRYBG2	0.324536898	7.044152614	2.317721124	0.020834688	0.856591121	-3.341354584
SH3RF3	0.242733564	7.849073456	2.317381479	0.020853311	0.856591121	-3.341887833
SLC10A4	-0.417277365	4.466490958	-2.317156136	0.020865674	0.856591121	-3.342241585
HOXD11	0.386766088	4.637910971	2.316895904	0.02087996	0.856591121	-3.342650065
LEPR	0.295603793	7.529176961	2.316026417	0.020927754	0.856591121	-3.344014551
HS6ST1	0.227483361	11.54487047	2.315622932	0.020949965	0.856591121	-3.34464757
ABCG2	0.310085493	6.34766048	2.314797249	0.020995482	0.856591121	-3.345942635
PCDHGA10	0.398853694	5.443152631	2.313676717	0.021057391	0.856591121	-3.347699441
C2orf50	0.416773544	5.42080686	2.312318706	0.021132634	0.856591121	-3.349827466
IDO2	0.411885458	3.294019378	2.312196131	0.021139437	0.856591121	-3.350019482
GUCY1A2	0.304806438	7.176995257	2.312065454	0.021146691	0.856591121	-3.35022418
MGAM	0.343314497	2.907184039	2.311998617	0.021150403	0.856591121	-3.350328872
PLA2G4E	0.304847932	2.24340332	2.309833172	0.021270958	0.856591121	-3.353719182
RNFT2	-0.186129891	8.510437923	-2.309184529	0.021307185	0.856591121	-3.354734121
CD59	0.185949793	12.66477994	2.309082984	0.021312862	0.856591121	-3.354892984
TGFA	0.343353309	8.865912868	2.30801133	0.021372848	0.856591121	-3.356569134
AFAP1L2	0.277008972	9.100934506	2.307826099	0.021383231	0.856591121	-3.356858773
MISP	0.36145437	10.23241733	2.3078238	0.02138336	0.856591121	-3.356862367
PIH1D2	0.260728206	6.365855706	2.307743397	0.021387868	0.856591121	-3.356988084
THADA	0.195334896	10.33231533	2.307218312	0.021417332	0.856591121	-3.357808987
GRIN3B	0.437500989	4.761217822	2.307141748	0.021421631	0.856591121	-3.35792867
BAALC	0.358330503	5.224661153	2.305906044	0.02149112	0.856591121	-3.359859756
MYEOV	0.454827677	6.378701494	2.304663358	0.021561201	0.856591121	-3.361800736
AHNAK	0.22048629	13.15545663	2.304636314	0.021562728	0.856591121	-3.361842964
GRAMD1C	0.276893561	7.605575763	2.304272989	0.021583257	0.856591121	-3.362410251
ZNF214	0.421056229	4.89188518	2.304186657	0.021588137	0.856591121	-3.362545036
PTEN	0.218591344	10.91375546	2.301622259	0.021733544	0.858430556	-3.366546398
EDAR	0.465182318	5.099437616	2.301309892	0.021751315	0.858430556	-3.367033503
ATP11B	0.306881467	9.140966392	2.301058704	0.021765614	0.858430556	-3.367425159
CCDC187	0.482515154	5.221644967	2.296396881	0.022032483	0.859912383	-3.374686384
MAPK10	0.356211353	7.064223254	2.296046377	0.022052662	0.859912383	-3.375231747
SLC16A12	0.50379074	5.998544555	2.29446596	0.022143853	0.859912383	-3.37768977
RANBP10	0.148328119	9.876473585	2.29390805	0.022176123	0.859912383	-3.378557094
DYDC2	0.53564403	5.892421998	2.293164996	0.022219165	0.859912383	-3.379711922
FHAD1	0.380179663	7.104238261	2.291993982	0.022287146	0.859912383	-3.38153113
CCDC96	0.316503078	7.35708586	2.291588477	0.022310729	0.859912383	-3.382160884
AL589666.1	0.101300675	0.229334839	2.290532617	0.022372236	0.859912383	-3.383800137
LRGUK	0.30737455	5.758184838	2.290053025	0.022400223	0.859912383	-3.384544475
INSR	0.176667509	10.45982395	2.289531705	0.02243068	0.859912383	-3.385353403
CSPP1	0.217010582	8.867109294	2.289462596	0.02243472	0.859912383	-3.385460625
VWA3A	0.553527367	6.687081415	2.289254594	0.022446884	0.859912383	-3.385783321
MEF2C	0.207125994	7.908555866	2.288443068	0.022494396	0.859912383	-3.387042053
ST3GAL6	0.317687677	7.588746114	2.288212977	0.022507883	0.859912383	-3.38739886
CFAP157	0.335479232	7.91596741	2.28770185	0.022537869	0.859912383	-3.388191351
JCAD	0.229209894	8.320003778	2.287482588	0.022550743	0.859912383	-3.38853126
CDHR3	0.454486297	6.968756982	2.287261166	0.02256375	0.859912383	-3.388874485
PLXNB2	0.164595387	14.03436656	2.285330846	0.022677421	0.859912383	-3.391865286
DUSP10	0.232179429	8.501783581	2.284217631	0.022743202	0.859912383	-3.393588961
PRAMEF10	0.065114519	0.081235835	2.283870335	0.022763758	0.859912383	-3.394126539
MGST1	0.353376096	9.711066926	2.28385221	0.022764832	0.859912383	-3.394154592
LIPH	0.441398551	5.366608017	2.283198249	0.022803584	0.859912383	-3.395166631
ABCA1	0.239992799	9.549063024	2.283009515	0.022814779	0.859912383	-3.395458653
ERMAP	0.186516615	8.375335303	2.28069821	0.022952263	0.859912383	-3.399032962
PRAMEF7	0.125985331	0.164049449	2.280381041	0.022971186	0.859912383	-3.399523172
TEKT1	0.681127794	5.785578941	2.280251911	0.022978894	0.859912383	-3.399722733
SLC6A12	0.454487325	6.57879975	2.280144847	0.022985286	0.859912383	-3.399888184
LAMA4	0.225875961	9.70659905	2.279038713	0.02305142	0.86074704	-3.401597109
PCDHB11	0.37003025	6.78839286	2.277496953	0.023143876	0.860903874	-3.403977704
DNAL1	0.196017762	9.304875869	2.276302309	0.023215738	0.860903874	-3.405821245
VGLL1	0.542708681	5.168548048	2.276211076	0.023221234	0.860903874	-3.405961995
PBLD	0.230559802	7.984063722	2.27485796	0.023302881	0.860903874	-3.408048865
EHD2	0.209627659	10.04616647	2.274654975	0.02331515	0.860903874	-3.408361818
C10orf95	0.322273218	6.175247188	2.271887546	0.02348299	0.860903874	-3.412625803
LAMA3	0.32817196	10.21026363	2.270896561	0.023543347	0.860903874	-3.414151456
NAALADL2	0.28199412	8.223659476	2.269793345	0.023610699	0.860903874	-3.415849129
C6	0.606643871	3.52211472	2.269593754	0.023622901	0.860903874	-3.416156181
PRORY	0.022140221	0.011029412	2.268121143	0.023713106	0.860903874	-3.418420846
GFRA3	-0.550843598	6.515431689	-2.268025017	0.023719004	0.860903874	-3.418568623
HTR1B	0.215846075	1.074243177	2.267804941	0.023732514	0.860903874	-3.418906932
PNPLA4	0.225489572	8.942031066	2.267527574	0.023749549	0.860903874	-3.419333265
DKK3	0.262832312	9.413892199	2.267108639	0.0237753	0.860903874	-3.4199771
DENND6B	0.20614139	9.522155074	2.266068267	0.023839354	0.860903874	-3.421575482
SERPINA10	0.244939623	1.021377925	2.264771941	0.023919377	0.860903874	-3.4235661
TRIM43B	0.2796468	0.851419776	2.264589923	0.023930632	0.860903874	-3.423845515
BRD3OS	0.162213492	9.563707204	2.264500472	0.023936164	0.860903874	-3.423982824
BCL2L14	0.2828735	5.620219483	2.263582949	0.023992979	0.860903874	-3.425390921
FAM111B	-0.283280323	7.796181347	-2.261218132	0.024139954	0.860903874	-3.429017576
ZBBX	0.559716264	5.15755696	2.260167135	0.024205525	0.860903874	-3.430628185
CADPS	0.341382077	4.892404956	2.259904297	0.024221948	0.860903874	-3.431030859
KCNB1	0.394975907	3.597537309	2.258882614	0.024285876	0.860903874	-3.432595668
TNIK	0.373018014	6.606936759	2.258309021	0.02432183	0.860903874	-3.433473881
ITGB6	0.382957012	9.091654211	2.258025086	0.024339646	0.860903874	-3.433908524
INPP5F	0.175296966	8.733021173	2.257800939	0.024353717	0.860903874	-3.434251608
TMOD1	0.390331493	7.885745061	2.254878372	0.024537842	0.860903874	-3.438721908
ELFN1	0.238222071	6.033081278	2.254699787	0.024549133	0.860903874	-3.438994884
C5orf49	0.509850119	7.296192018	2.253855458	0.024602572	0.860903874	-3.440285201
MYOCD	0.42649928	3.754602088	2.252714947	0.024674919	0.860903874	-3.4420274
TTLL10	0.409591126	5.792448276	2.252434981	0.024692706	0.860903874	-3.442454934
CMIP	0.168089978	10.46198351	2.252023864	0.024718846	0.860903874	-3.443082653
PPP1R14C	0.420101861	8.19414434	2.25059499	0.024809885	0.860903874	-3.445263475
RERGL	0.36994666	2.526241233	2.250102283	0.024841345	0.860903874	-3.446015158
CDHR4	0.671718455	5.832559631	2.249202687	0.024898875	0.860903874	-3.447387183
GAREM1	0.236134949	8.508342528	2.24784882	0.024985673	0.860903874	-3.449451033
HRASLS2	0.422340129	4.668664649	2.246987333	0.025041041	0.860903874	-3.450763662
IFT140	0.172660224	10.39010809	2.246429652	0.02507694	0.860903874	-3.451613127
SNX29	0.186187417	9.38554299	2.245954993	0.025107529	0.860903874	-3.45233597
RBMS2	0.161036538	10.38917219	2.245804364	0.025117244	0.860903874	-3.452565327
SGK2	0.375554845	6.809478009	2.245776543	0.025119038	0.860903874	-3.452607688
CD2AP	0.243518562	10.76134134	2.24525189	0.025152901	0.860903874	-3.453406429
PDE4C	0.353634326	6.279793327	2.244066403	0.025229563	0.860903874	-3.455210567
KLHL32	0.363022219	4.706083482	2.243122291	0.02529076	0.860903874	-3.456646701
CSGALNACT1	0.238421863	7.576842535	2.242775773	0.025313254	0.860903874	-3.457173659
FOXRED2	-0.183770086	10.52110715	-2.242388951	0.025338384	0.860903874	-3.457761815
WFDC6	0.40872707	2.607024188	2.241850826	0.02537338	0.860903874	-3.458579858
KIF27	0.223096622	7.118246434	2.240793449	0.025442267	0.860903874	-3.460186696
DNAJB13	0.37021053	6.775179544	2.239502688	0.025526578	0.860903874	-3.462147192
KLHL5	0.222196871	8.693036564	2.238985202	0.025560448	0.860903874	-3.462932877
KCNE1	0.387567416	3.399857151	2.238106357	0.025618058	0.860903874	-3.464266795
AC007040.2	0.241851498	2.60933866	2.234313175	0.025868004	0.860903874	-3.470018255
BTBD16	0.297837886	3.663142967	2.233968209	0.025890839	0.860903874	-3.470540842
C11orf65	0.215388666	3.955612636	2.232940753	0.025958957	0.860903874	-3.472096862
TMBIM1	0.217712352	11.77870172	2.232154341	0.026011199	0.860903874	-3.473287363
PLXDC2	0.289405143	9.389911467	2.231803902	0.026034508	0.860903874	-3.473817739
GNS	0.164468002	12.29878894	2.230278957	0.02613615	0.860903874	-3.47612474
IL1RL1	0.320884466	3.032752511	2.229753594	0.026171246	0.860903874	-3.476919175
PRDM6	0.341774723	5.319053937	2.229396197	0.026195145	0.860903874	-3.477459513
ZNF780A	0.180398964	8.450090983	2.22859356	0.026248886	0.860903874	-3.478672689
TRIM49	0.206016757	0.408863756	2.228486189	0.026256082	0.860903874	-3.478834946
EN1	-0.42489891	1.547699763	-2.227806381	0.026301685	0.860903874	-3.479862085
SCNN1B	0.556161344	8.016781873	2.22699953	0.026355898	0.860903874	-3.48108078
FAM92B	0.601940099	5.240266425	2.226703468	0.026375816	0.860903874	-3.481527855
ADGRF1	0.4596569	6.426888423	2.226387575	0.026397081	0.860903874	-3.482004811
CDH24	-0.229263858	9.130967244	-2.226377866	0.026397735	0.860903874	-3.482019469
HNF4G	0.415970926	6.071405338	2.226094045	0.026416855	0.860903874	-3.482447942
GSTM1	-0.640365703	5.897663969	-2.225717154	0.026442263	0.860903874	-3.483016838
L3MBTL2	0.141797235	10.45599532	2.225460073	0.026459606	0.860903874	-3.483404834
PKHD1	0.500010013	4.872002691	2.225412423	0.026462821	0.860903874	-3.483476743
PPP1R3C	0.303600781	5.503679165	2.225404506	0.026463356	0.860903874	-3.48348869
ARHGDIG	-0.42258676	3.282030434	-2.225393103	0.026464125	0.860903874	-3.483505899
KITLG	0.325171983	8.022698685	2.224941021	0.026494652	0.860903874	-3.48418807
LCA5L	0.242320954	6.629595767	2.224465013	0.026526827	0.860903874	-3.484906197
PTPN14	0.187784793	10.20238359	2.223109063	0.026618666	0.860903874	-3.486951024
WNT2B	0.241518941	6.37030096	2.222908609	0.026632266	0.860903874	-3.487253214
FAR2	0.319981514	7.521335706	2.222759609	0.02664238	0.860903874	-3.487477818
AC008764.1	0.066840862	0.079396327	2.221863461	0.026703274	0.860903874	-3.488828369
VAV3	0.31630618	10.50708959	2.220646301	0.026786175	0.860903874	-3.490661855
KCNE1B	0.39414933	2.813756115	2.220214741	0.026815622	0.860903874	-3.491311705
MACC1	0.332355203	8.191609186	2.219824486	0.026842275	0.860903874	-3.491899251
TMPRSS4	0.372197355	11.3249036	2.2190206	0.026897249	0.860903874	-3.493109221
GABRR3	0.112886623	0.252309162	2.218119233	0.026959006	0.860903874	-3.494465405
VWA5A	0.299935566	8.894177662	2.217832075	0.026978706	0.860903874	-3.494897345
CFAP65	0.499286022	6.364862176	2.217651725	0.026991085	0.860903874	-3.495168599
DUSP19	0.230878119	7.064919252	2.217286662	0.027016158	0.860903874	-3.4957176
CTNNA3	0.30302613	2.142338208	2.216268465	0.027086195	0.860903874	-3.497248357
ALDH3B1	0.273055998	9.057830767	2.212777929	0.027327486	0.860903874	-3.502490814
TSPAN7	0.355676756	8.470418963	2.212223828	0.02736596	0.860903874	-3.503322279
BBS4	0.176307748	8.836557134	2.211215087	0.027436123	0.860903874	-3.50483544
EFCAB1	0.566267637	6.449606139	2.210239945	0.027504096	0.860903874	-3.50629756
PRKG1	0.275716045	5.849022767	2.208608357	0.027618154	0.860903874	-3.508742542
ROPN1L	0.548208398	6.49779443	2.207565566	0.027691265	0.860903874	-3.510304271
ERVV-1	-0.284021178	1.212470879	-2.206916167	0.027736879	0.860903874	-3.511276476
TPPP	0.369282278	6.741675923	2.206117487	0.027793069	0.860903874	-3.512471782
C4orf36	0.161409738	6.597524119	2.205562795	0.027832151	0.860903874	-3.513301687
YBX3	0.191911942	12.02388386	2.204535942	0.027904625	0.860903874	-3.51483748
MYO3B	0.345971668	6.883376108	2.204275344	0.027923044	0.860903874	-3.515227128
GUCA1C	0.17269527	0.341487977	2.204213167	0.02792744	0.860903874	-3.515320088
COL4A3BP	0.216529061	10.25378577	2.203893709	0.027950036	0.860903874	-3.515797668
ZNF541	-0.32464659	4.537990013	-2.2034636	0.027980484	0.860903874	-3.516440562
AKAP13	0.158721654	11.14325721	2.203073615	0.028008116	0.860903874	-3.517023375
SYT8	0.504745669	5.81727559	2.202558988	0.028044616	0.860903874	-3.517792306
ANXA10	0.311585198	1.571031619	2.202215768	0.028068982	0.860903874	-3.518305032
RAB36	0.24773103	9.609351735	2.202142016	0.02807422	0.860903874	-3.518415198
SAMD15	0.29253266	6.432076583	2.201879986	0.028092838	0.860903874	-3.51880657
FAM81B	0.565153054	5.395667438	2.201795496	0.028098843	0.860903874	-3.518932756
SARDH	-0.263774436	6.740148548	-2.201491041	0.028120492	0.860903874	-3.519387422
TMEM269	0.204408943	1.367117932	2.200668605	0.028179045	0.860903874	-3.52061532
CHIT1	-0.458637715	5.08252889	-2.200380422	0.028199587	0.860903874	-3.521045471
NUAK1	0.243104554	8.452395382	2.199689714	0.028248874	0.860903874	-3.52207622
TMEM212	0.456370907	2.072720401	2.198713394	0.028318669	0.860903874	-3.523532653
RPGR	0.237463957	8.163496607	2.198352473	0.028344508	0.860903874	-3.5240709
ADGRF4	0.407357126	3.407982881	2.197447988	0.028409351	0.860903874	-3.525419391
TACR1	0.408835181	5.264146015	2.196833216	0.028453498	0.860903874	-3.526335642
TRIM49C	0.185220379	0.322379097	2.196802051	0.028455737	0.860903874	-3.526382083
RHBDL1	-0.259345073	6.580689259	-2.195934738	0.028518124	0.860903874	-3.527674275
UNC119B	0.203469994	9.871219682	2.195846656	0.028524467	0.860903874	-3.527805479
ATG7	0.148974605	9.545577939	2.19558686	0.02854318	0.860903874	-3.528192431
PPP1R12B	0.231463356	9.515823513	2.194958217	0.028588507	0.860903874	-3.529128577
AC010255.3	0.356056161	1.684903694	2.19479382	0.028600371	0.860903874	-3.529373347
AKR1C2	0.588387249	5.423127814	2.193908039	0.028664367	0.860903874	-3.530691869
TEX50	0.086078522	0.096928239	2.193896875	0.028665175	0.860903874	-3.530708484
ZNF843	0.228327179	5.123245108	2.193850155	0.028668553	0.860903874	-3.530778014
HKDC1	0.404356537	8.539510768	2.192978429	0.028731663	0.860903874	-3.532075074
PRAMEF8	0.145144669	0.240918634	2.192976716	0.028731787	0.860903874	-3.532077622
MARVELD2	0.190164767	9.718174743	2.192593506	0.028759567	0.860903874	-3.532647649
PTPRG	0.235586562	10.51593033	2.19182535	0.028815325	0.860903874	-3.533789992
ODF3B	0.315618061	9.044477096	2.191134593	0.028865543	0.860903874	-3.534816899
MRGPRF	0.29028938	7.372949553	2.190607786	0.028903894	0.860903874	-3.535599859
PLPPR4	0.316655119	5.927159608	2.190306194	0.028925869	0.860903874	-3.536048013
AGR3	0.547907559	7.341369801	2.190280325	0.028927754	0.860903874	-3.53608645
FGF1	0.28279915	6.235398046	2.188806178	0.029035379	0.860903874	-3.538276083
HOPX	0.238285176	7.681732949	2.188358002	0.029068168	0.860903874	-3.538941499
MYCT1	0.235255753	6.172294392	2.188116974	0.029085815	0.860903874	-3.539299303
PLG	0.429379768	2.693027579	2.187842774	0.029105902	0.860903874	-3.539706304
LRRC46	0.404911433	8.066063563	2.187078192	0.029161975	0.860903874	-3.540840925
CHST5	0.231410669	2.715733046	2.186924756	0.02917324	0.860903874	-3.541068575
ERVW-1	0.267979167	1.572720656	2.186761844	0.029185203	0.860903874	-3.541310265
MAEL	-0.352319288	2.030052496	-2.186329477	0.029216976	0.860903874	-3.541951625
UNC79	0.267821174	5.59171091	2.186071751	0.029235929	0.860903874	-3.542333868
C1orf116	0.348723185	8.394409165	2.184694281	0.029337409	0.861877993	-3.544376105
SERPINB1	0.210536734	11.11026839	2.18442077	0.029357594	0.861877993	-3.544781462
AC104532.1	0.207282807	1.060031464	2.183317859	0.029439114	0.861877993	-3.54641553
RETREG3	0.143758007	11.18084374	2.182468365	0.029502036	0.861877993	-3.547673587
SMARCA1	0.259368614	10.30315169	2.182073869	0.029531296	0.861877993	-3.548257653
UBXN10	0.329395826	9.558306783	2.182035407	0.02953415	0.861877993	-3.548314592
FEZ1	0.226692868	6.62148677	2.179931652	0.029690621	0.861877993	-3.551427482
SIGMAR1	-0.156362817	11.24807239	-2.178704639	0.029782212	0.861877993	-3.553241715
PARP4	0.199622601	10.81281072	2.177828085	0.029847792	0.861877993	-3.554537159
SERPINI2	0.451921915	3.0335262	2.177816625	0.02984865	0.861877993	-3.554554091
SPIN2A	0.216982984	1.415102399	2.177736952	0.029854617	0.861877993	-3.554671813
SLC9B1	0.187096729	3.3937897	2.177674049	0.029859329	0.861877993	-3.554764753
NRIP2	0.170948669	6.845616761	2.177266491	0.029889873	0.861877993	-3.55536686
MAGEE1	0.31763942	6.257673272	2.176435302	0.02995225	0.861877993	-3.556594478
GFOD2	0.143643492	9.949092831	2.175648634	0.030011389	0.861877993	-3.55775592
MAB21L4	0.381278669	7.466636044	2.174387197	0.030106429	0.861877993	-3.559617457
HHATL	0.374355878	2.506241476	2.173584264	0.03016706	0.861877993	-3.560801817
UPP2	0.253936752	2.660256767	2.172997418	0.03021144	0.861877993	-3.56166717
PIK3C2B	0.177640771	9.435607357	2.172404013	0.030256373	0.861877993	-3.562541962
IGF2BP2	0.547573278	8.439485659	2.172277213	0.030265982	0.861877993	-3.562728858
VPS13C	0.214184591	10.51687367	2.171710247	0.030308978	0.861877993	-3.563564409
WDR38	0.596232902	5.919959632	2.170672678	0.0303878	0.861877993	-3.565092946
CCDC39	0.364260847	5.589511647	2.167660407	0.030617637	0.861877993	-3.569526548
PITPNM1	0.205964912	11.15635893	2.166886698	0.030676912	0.861877993	-3.570664356
SCN3A	0.41951376	3.295789759	2.16660806	0.030698283	0.861877993	-3.571074022
PTPN13	0.340472888	8.488815857	2.166566471	0.030701474	0.861877993	-3.571135164
DRD4	-0.234159182	4.943552783	-2.165885443	0.030753767	0.861877993	-3.572136204
RIBC1	0.286211149	7.658950173	2.165278321	0.030800449	0.861877993	-3.573028352
CYBRD1	0.241112621	9.81718554	2.164134708	0.030888548	0.861877993	-3.574708192
TMPRSS7	0.215616316	1.168798651	2.16319978	0.030960733	0.861877993	-3.576080853
ENKUR	0.493677108	6.366527143	2.162702348	0.030999198	0.861877993	-3.576810946
SPINK7	0.461672311	1.522857149	2.16250264	0.031014652	0.861877993	-3.577104015
PAPPA2	0.406199832	2.923423925	2.162205414	0.031037665	0.861877993	-3.577540144
HOXD8	0.306512252	6.986396849	2.161858769	0.031064523	0.861877993	-3.578048712
LITAF	0.188419565	11.65661697	2.161517389	0.031090993	0.861877993	-3.578549478
TTC29	0.531559003	3.915245309	2.161365142	0.031102804	0.861877993	-3.578772782
CITED2	0.257348244	9.752274553	2.161034398	0.031128476	0.861877993	-3.579257839
SERPINB6	0.187180151	11.33086044	2.160859054	0.031142093	0.861877993	-3.579514962
PCDHGC4	0.308302796	2.800875053	2.16045469	0.031173516	0.861877993	-3.580107842
SGPP2	0.270663536	9.619020836	2.160093671	0.031201594	0.861877993	-3.580637078
GH1	-0.185574785	0.666553382	-2.159943894	0.031213249	0.861877993	-3.580856617
ADGB	0.526597858	3.507965178	2.158527448	0.031323656	0.861877993	-3.582932078
RTN4	0.172252148	12.17582104	2.157471678	0.031406168	0.861877993	-3.58447819
OSCP1	0.208743982	8.788075347	2.157323783	0.031417741	0.861877993	-3.584694715
HTRA3	0.265659061	9.176621506	2.157321689	0.031417905	0.861877993	-3.584697779
EHF	0.339635106	10.26294214	2.156998452	0.031443213	0.861877993	-3.585170961
STARD13	0.18491861	8.408543077	2.156350028	0.031494033	0.861877993	-3.586119969
DLL3	-0.439377142	3.738546269	-2.156340835	0.031494754	0.861877993	-3.58613342
TSPAN31	0.206077487	9.221551349	2.156327965	0.031495764	0.861877993	-3.586152254
CA2	0.342595723	7.666859083	2.155002169	0.031599899	0.861877993	-3.588091749
AC009119.2	0.202622998	3.116301715	2.152811831	0.031772588	0.861877993	-3.591293419
NLRX1	0.16706682	9.754650408	2.151281868	0.031893693	0.861877993	-3.593527915
TCP10L	0.273668478	4.402155502	2.148638724	0.032103848	0.861877993	-3.597384541
EML1	0.265257227	8.339925338	2.14749705	0.032194989	0.861877993	-3.59904893
PRKN	0.241383733	5.770338029	2.147294187	0.032211207	0.861877993	-3.599344583
DPCD	0.176400755	10.15082098	2.147148277	0.032222876	0.861877993	-3.599557215
ANK2	0.329882827	7.839638011	2.146272554	0.032292989	0.861877993	-3.6008331
RTN4RL2	-0.349060679	6.101793807	-2.145377727	0.032364767	0.861877993	-3.60213629
OSR2	0.30425499	8.260778287	2.145312177	0.03237003	0.861877993	-3.602231734
AC006978.2	0.215793053	1.39062709	2.145241669	0.032375692	0.861877993	-3.602334394
CATSPERB	0.284489415	5.430530943	2.14406107	0.03247063	0.861877993	-3.604052852
PROK1	0.335236116	2.189071467	2.143591877	0.032508426	0.861877993	-3.604735545
LRRC71	0.527322804	5.412276033	2.143500082	0.032515826	0.861877993	-3.604869093
TNFAIP8L1	0.216333858	9.67778645	2.14276337	0.03257526	0.861877993	-3.605940693
HOXD3	0.298630578	4.08893771	2.141782388	0.032654546	0.861877993	-3.607367046
PLS1	0.259446806	9.405346691	2.141731484	0.032658665	0.861877993	-3.607441043
MYOF	0.220183259	11.41312404	2.140604938	0.03274993	0.861877993	-3.609078218
HOXD10	0.243047298	7.390359289	2.140032265	0.032796408	0.861877993	-3.609910144
CDC42EP4	0.198575001	11.19356507	2.139981307	0.032800547	0.861877993	-3.60998416
CCDC186	0.207543731	9.148172355	2.139709697	0.032822613	0.861877993	-3.610378644
CCDC175	0.228100277	1.062170858	2.139589961	0.032832344	0.861877993	-3.610552533
ABHD2	0.223037265	10.86062807	2.139398991	0.032847871	0.861877993	-3.610829851
SLC24A1	0.170302791	8.275749042	2.139160438	0.032867275	0.861877993	-3.611176234
GRIN2B	0.409343789	2.969564846	2.138735524	0.032901861	0.861877993	-3.611793123
ACKR4	0.278642436	2.162704627	2.137933895	0.032967196	0.861877993	-3.612956598
CHST6	0.342561185	9.407809983	2.13767027	0.032988707	0.861877993	-3.613339127
HNF4A	0.517820639	4.321319502	2.1371788	0.03302884	0.861877993	-3.614052144
IFT57	0.202821102	10.61549405	2.136796917	0.033060054	0.861877993	-3.614606065
NNAT	0.235009924	4.119182716	2.136198742	0.033108997	0.861877993	-3.615473519
RBM43	0.219151512	7.831578333	2.134882306	0.033216929	0.861877993	-3.617381739
ZACN	0.207964668	4.192501013	2.134036971	0.033286395	0.861877993	-3.618606473
RGS6	0.381365274	5.288313254	2.13317389	0.033357448	0.861877993	-3.61985643
KCNH7	0.2270439	1.137856985	2.133030078	0.0333693	0.861877993	-3.620064659
ADH1C	0.482107823	5.479796713	2.132849381	0.033384197	0.861877993	-3.620326273
GRB10	0.214596485	9.921852485	2.131546863	0.033491747	0.861877993	-3.622211427
TRIM4	0.267915777	8.767279169	2.131413159	0.033502804	0.861877993	-3.622404875
GJA5	0.264576667	6.978970921	2.131224941	0.033518374	0.861877993	-3.622677176
EPPIN-WFDC6	0.235782229	0.974200204	2.130911905	0.033544284	0.861877993	-3.623130002
FER	0.208002939	8.180266884	2.130284035	0.033596303	0.861877993	-3.624038062
DZANK1	0.187561345	7.536768758	2.129435761	0.033666694	0.861877993	-3.625264464
ATP2B4	0.200767339	12.40133047	2.128043652	0.033782486	0.861877993	-3.627276087
SOST	-0.263119425	1.061367439	-2.126573676	0.033905125	0.861877993	-3.629398834
SYNGR4	-0.249830353	2.620081733	-2.12563848	0.033983347	0.861877993	-3.630748573
ARL6	0.209956486	6.765559136	2.12513928	0.034025164	0.861877993	-3.631468816
SEMA3C	0.314275347	10.2192352	2.123895965	0.034129507	0.861877993	-3.633261944
PAPSS2	0.261392655	7.840361537	2.122313142	0.034262738	0.861877993	-3.635543229
FAM229B	0.220736431	8.641256813	2.122217075	0.034270839	0.861877993	-3.635681635
COLEC11	-0.283063168	6.086822969	-2.120668006	0.034401687	0.861877993	-3.637912562
IL33	0.34672867	7.962157724	2.120232386	0.03443856	0.861877993	-3.638539643
ACSM2B	0.212753282	0.830101652	2.119328908	0.034515144	0.861877993	-3.639839809
CCDC188	0.364351583	4.778873064	2.119025993	0.034540853	0.861877993	-3.640275603
AC008878.3	0.096384637	0.183744438	2.118593693	0.034577572	0.861877993	-3.640897434
MAP2	0.380143319	8.0115422	2.118060007	0.034622949	0.861877993	-3.641664929
CDC42BPG	0.189468008	9.829174274	2.117684205	0.034654932	0.861877993	-3.642205258
MORN2	0.209357191	9.447637088	2.117543011	0.034666955	0.861877993	-3.642408242
CX3CL1	0.269292096	10.97525041	2.116719837	0.034737122	0.861877993	-3.643591398
AIG1	0.159639332	10.1985957	2.116670838	0.034741303	0.861877993	-3.643661811
COLGALT2	-0.356872964	6.125655864	-2.116508811	0.034755129	0.861877993	-3.643894635
DNAH9	0.497768241	6.958637301	2.11630371	0.034772639	0.861877993	-3.644189329
LPAR5	0.226420998	6.08329246	2.115388407	0.03485087	0.861877993	-3.645504121
MANSC1	0.213736214	10.65047019	2.114960722	0.034887476	0.861877993	-3.64611828
ZNF33B	0.169875009	9.861676417	2.114898791	0.034892779	0.861877993	-3.646207204
MASP1	0.355915672	5.677025092	2.114885619	0.034893907	0.861877993	-3.646226117
TEX9	0.24937633	7.179634936	2.1148492	0.034897026	0.861877993	-3.646278407
ATP6V0D1	0.17407832	11.57704597	2.113362982	0.035024519	0.861877993	-3.648411574
SEMA4B	0.192752493	12.03508475	2.113277167	0.035031892	0.861877993	-3.6485347
WDR60	0.163057352	9.177589158	2.113117993	0.035045573	0.861877993	-3.648763066
DLEC1	0.414868112	6.660125867	2.112610674	0.035089206	0.861877993	-3.649490802
DOK6	0.327218714	4.752927559	2.112504259	0.035098364	0.861877993	-3.649643431
RAB44	0.243681609	2.41873989	2.112383522	0.035108758	0.861877993	-3.64981659
SELENOV	-0.396827821	2.147356369	-2.112316498	0.035114528	0.861877993	-3.649912712
GJB1	0.380083322	8.996225605	2.112053931	0.035137143	0.861877993	-3.650289239
FBLN5	0.252575951	10.10621304	2.111958066	0.035145403	0.861877993	-3.6504267
FAS	0.239371285	8.231705853	2.111087966	0.035220449	0.861877993	-3.65167406
ADAMTS9	0.240276156	9.760659478	2.110870894	0.035239193	0.861877993	-3.651985173
ANK3	0.216566453	9.867943972	2.110678472	0.035255815	0.861877993	-3.652260931
VSTM4	0.247172606	7.083457506	2.109501279	0.035357653	0.861877993	-3.653947414
FAM216B	0.678429225	4.991922039	2.109153491	0.035387788	0.861877993	-3.65444549
AP1S3	0.212598727	7.043251125	2.108294995	0.035462269	0.861877993	-3.655674618
ST8SIA6	0.384341962	2.682244074	2.108156534	0.035474294	0.861877993	-3.655872811
CEBPE	-0.188161748	1.250873168	-2.107577264	0.03552464	0.861877993	-3.656701835
A2ML1	0.431546782	5.541049627	2.106553133	0.0356138	0.861877993	-3.658166978
CACNA2D4	0.205321754	5.63607959	2.106212138	0.035643529	0.861877993	-3.658654657
TRIM66	0.172556771	7.864600112	2.10514789	0.035736451	0.861877993	-3.660176214
COL25A1	0.483435578	4.85590196	2.104668751	0.035778353	0.861877993	-3.660860993
ZBTB7A	0.122465609	10.28711725	2.104580817	0.035786048	0.861877993	-3.660986651
PEAK1	0.160907474	9.785124123	2.104437366	0.035798604	0.861877993	-3.661191632
PRX	0.230329032	6.712327425	2.103922299	0.035843717	0.861877993	-3.661927509
SLC16A7	0.27929174	5.15597273	2.10344842	0.035885265	0.861877993	-3.662604387
DNAH3	0.371724508	6.566268801	2.103392626	0.035890159	0.861877993	-3.662684071
TRIB1	0.197880818	10.39786251	2.102824429	0.035940037	0.861877993	-3.663495452
TMEM236	0.254982944	2.210306134	2.101435929	0.036062173	0.861877993	-3.665477316
EMC9	-0.157178991	9.501983184	-2.100914989	0.036108088	0.861877993	-3.666220545
KALRN	0.216334158	8.531671849	2.100638895	0.036132443	0.861877993	-3.666614377
TRAK2	0.153952795	10.16106265	2.100174897	0.036173404	0.861877993	-3.667276129
EFCAB10	0.33883729	5.221633522	2.10005849	0.036183687	0.861877993	-3.667442126
SPON2	0.234669003	10.17587954	2.099572816	0.036226615	0.861877993	-3.668134602
SNCAIP	0.278111551	7.518390793	2.09853012	0.036318924	0.861877993	-3.669620752
SENP8	0.164524249	6.449397873	2.098164603	0.036351331	0.861877993	-3.670141551
ARHGAP22	0.209829101	6.750919018	2.097905388	0.036374328	0.861877993	-3.670510834
TTC26	0.213771775	8.583123958	2.097532489	0.036407432	0.861877993	-3.671041994
WDR19	0.174228458	9.462416022	2.097483013	0.036411827	0.861877993	-3.671112461
ARSF	0.303769025	1.580876024	2.097232662	0.036434068	0.861877993	-3.671469004
SPATC1L	-0.302030365	8.488823555	-2.096546663	0.036495074	0.861877993	-3.67244577
CCDC89	0.343052756	4.173242272	2.096370768	0.03651073	0.861877993	-3.672696168
DIRAS2	0.402337958	5.628484665	2.096204036	0.036525576	0.861877993	-3.672933505
DBX1	0.182375446	0.395903903	2.09494154	0.036638158	0.861877993	-3.674730015
MKRN1	0.136605808	12.02478134	2.094758115	0.036654539	0.861877993	-3.674990937
SDR9C7	0.267731902	1.408292493	2.094166083	0.036707455	0.861877993	-3.675832951
SPATA31D1	0.089714372	0.161714918	2.093337608	0.036781614	0.861877993	-3.677010855
FBXL13	0.231828914	5.026104693	2.092708766	0.036837989	0.861877993	-3.67790462
BICC1	0.314308397	7.447780184	2.092137011	0.03688931	0.861877993	-3.678717021
AGPAT4	0.224831985	8.978654777	2.091215265	0.036972174	0.861877993	-3.680026263
KCNIP1	0.345529152	3.885748548	2.091025462	0.036989257	0.861877993	-3.680295788
TASP1	0.167773438	8.008565833	2.090653241	0.037022778	0.861877993	-3.68082428
RNF186	0.375897132	3.089734967	2.090395859	0.037045972	0.861877993	-3.681189668
RAB26	-0.267200316	6.794487667	-2.090065285	0.03707578	0.861877993	-3.681658894
TREH	0.351062476	3.811221844	2.089896588	0.037091	0.861877993	-3.68189832
LINC00672	0.232387214	4.14881696	2.089599005	0.03711786	0.861877993	-3.682320624
AC005324.3	0.217548249	1.339727996	2.088774472	0.037192369	0.861877993	-3.68349042
FBXL2	0.225576775	7.945557768	2.085505325	0.037489047	0.861877993	-3.688124034
NLGN4X	0.437772525	7.678623699	2.085303497	0.037507429	0.861877993	-3.688409868
SLC44A3	0.24125359	9.208187197	2.084026489	0.037623914	0.861877993	-3.690217767
CFAP52	0.381469379	5.26338925	2.083607318	0.037662217	0.861877993	-3.690810965
METTL16	0.136236337	10.0400979	2.083424127	0.037678967	0.861877993	-3.691070174
FOXD4L6	0.118797582	0.396870824	2.083221512	0.037697501	0.861877993	-3.691356841
ZNF705B	0.026484325	0.016856482	2.083186794	0.037700677	0.861877993	-3.691405959
DEPTOR	0.254602164	10.92756579	2.08154311	0.037851326	0.861877993	-3.69373046
DYDC1	0.396344207	2.805574028	2.081521789	0.037853283	0.861877993	-3.693760601
PML	0.142435849	11.74806519	2.0808522	0.037914803	0.861877993	-3.69470701
FAM107B	0.195338315	10.82651728	2.080095281	0.037984449	0.861877993	-3.695776495
SPATA46	0.229278071	1.362024143	2.079982174	0.037994865	0.861877993	-3.695936276
HEYL	0.215170952	8.04488141	2.079281936	0.038059408	0.861877993	-3.696925281
PHKB	0.168432045	10.73039399	2.079113091	0.038074985	0.861877993	-3.697163707
CABCOCO1	0.424378575	5.806558634	2.078973889	0.038087831	0.861877993	-3.697360258
WNT7A	0.61536456	8.194409531	2.078949222	0.038090108	0.861877993	-3.697395087
CHAT	0.253851362	0.808028155	2.078260828	0.038153694	0.861877993	-3.698366894
EPS8	0.215893569	9.754698028	2.078217265	0.038157721	0.861877993	-3.698428381
RIPOR2	0.258682134	6.799831178	2.077729017	0.038202878	0.861877993	-3.699117437
KHDRBS2	0.392200868	2.463847066	2.077293271	0.038243218	0.861877993	-3.699732262
MORN1	0.170794625	8.200567517	2.077092173	0.038261848	0.861877993	-3.700015965
OR5D3P	0.044447236	0.044742375	2.077023773	0.038268186	0.861877993	-3.700112454
TMEM255B	0.155555484	6.969491816	2.077017415	0.038268775	0.861877993	-3.700121423
ARHGAP24	0.219081793	6.807741667	2.076476416	0.038318938	0.861877993	-3.700884483
CDK15	0.245410726	1.85932868	2.076108555	0.03835308	0.861877993	-3.701403227
TRIM6	0.276796381	5.702553941	2.07597297	0.03836567	0.861877993	-3.701594401
SCAMP4	0.13871944	11.88009784	2.075509137	0.038408768	0.861877993	-3.702248311
ANO7	-0.211318667	6.712988691	-2.075008937	0.03845529	0.861877993	-3.702953332
CHD9	0.189087863	9.385764813	2.074787388	0.038475912	0.861877993	-3.703265547
ARHGAP18	0.202827077	9.071116119	2.074331088	0.038518413	0.861877993	-3.703908479
PABPC5	0.274544264	2.876543763	2.073194914	0.038624413	0.861877993	-3.705508758
SLCO1B1	0.214559569	0.60714345	2.07300814	0.038641862	0.861877993	-3.705771743
KRT25	0.249573571	0.731889831	2.072777441	0.038663424	0.861877993	-3.706096545
LURAP1L	0.232009105	7.732005256	2.072547769	0.0386849	0.861877993	-3.706419866
MUC16	0.436624912	11.22944891	2.0721762	0.038719666	0.861877993	-3.706942868
NT5DC4	-0.248852677	2.641996338	-2.071980778	0.038737962	0.861877993	-3.707217897
TPCN1	0.150411199	10.4017081	2.071536385	0.038779594	0.861877993	-3.707843224
STON1	0.27437551	7.163061993	2.07147058	0.038785762	0.861877993	-3.70793581
LIMA1	0.192232202	10.36615649	2.070692686	0.038858738	0.861877993	-3.709030071
OBP2A	-0.487192696	2.908802963	-2.070030239	0.038920976	0.861877993	-3.709961616
TNR	0.255261956	1.579981267	2.069484427	0.03897232	0.861877993	-3.710728928
CLDN5	0.265297915	8.413207794	2.069431162	0.038977333	0.861877993	-3.710803797
CD82	0.227885104	10.50760006	2.069336691	0.038986227	0.861877993	-3.710936583
RBL2	0.195048428	9.978178108	2.068632588	0.039052566	0.861877993	-3.711926061
RIN2	0.190413541	10.14603205	2.068457159	0.03906911	0.861877993	-3.712172541
TLR3	0.265308808	7.837523206	2.067150868	0.039192486	0.861877993	-3.714007248
ADH4	0.305940455	1.819231504	2.066428879	0.039260818	0.861877993	-3.715020807
CTIF	0.139796228	9.502522963	2.065959778	0.03930527	0.861877993	-3.715679165
KANSL1L	0.189942627	8.450332656	2.065859437	0.039314784	0.861877993	-3.715819969
ZNF471	0.27385165	7.221303934	2.065796103	0.03932079	0.861877993	-3.715908839
STAM2	0.16084412	9.502866215	2.065103208	0.039386549	0.861877993	-3.716880937
ZNF385D	0.274372932	4.365411404	2.06381025	0.039509508	0.861877993	-3.718694039
TRERF1	0.212101416	7.962333215	2.063808901	0.039509637	0.861877993	-3.71869593
HIST1H2BF	-0.275324235	3.215984195	-2.063542838	0.039534979	0.861877993	-3.719068889
MMP11	0.260714221	12.14206578	2.062570201	0.039627742	0.861877993	-3.720431902
ENHO	-0.38867915	4.221329557	-2.06172912	0.039708107	0.861877993	-3.72161005
F13A1	0.299064163	7.751806866	2.061136561	0.03976481	0.861877993	-3.722439798
RGMB	0.184881157	8.325862965	2.061092491	0.039769029	0.861877993	-3.722501498
BBS5	0.178414933	8.05951693	2.060375355	0.039837751	0.861877993	-3.723505356
WWOX	0.155160198	8.244479226	2.057989933	0.040067067	0.861877993	-3.726842037
WDR11	0.173892142	10.36015969	2.057838255	0.040081686	0.861877993	-3.727054074
SMOC1	0.47925829	6.086616006	2.057063019	0.040156476	0.861877993	-3.728137565
AC003002.3	0.173610427	1.359626465	2.057005931	0.040161989	0.861877993	-3.728217337
SLC18B1	0.204100738	9.655762627	2.056805531	0.040181343	0.861877993	-3.728497349
SYS1-DBNDD2	0.234832771	2.494132184	2.056693763	0.040192142	0.861877993	-3.728653508
MYOM3	0.357834041	4.271215303	2.056361584	0.040224249	0.861877993	-3.729117566
LRBA	0.169463416	11.18925162	2.055586384	0.040299261	0.861877993	-3.730200245
RABL2A	0.180100978	7.851513923	2.055375913	0.040319648	0.861877993	-3.73049413
ABCC3	0.29828443	9.847307096	2.055029305	0.040353241	0.861877993	-3.730978039
ANXA2R	-0.287887987	6.501335007	-2.054019039	0.040451289	0.861877993	-3.732388049
AGTR2	0.605106194	3.351547004	2.053940422	0.040458928	0.861877993	-3.732497744
ENDOD1	0.193213483	9.771030991	2.053840456	0.040468642	0.861877993	-3.732637223
CD302	0.243744447	5.347320252	2.053292107	0.040521965	0.861877993	-3.733402193
RALGAPA2	0.172525868	10.65563835	2.052829792	0.040566968	0.861877993	-3.734046987
GABRB3	0.383022852	4.374821816	2.05282173	0.040567753	0.861877993	-3.734058229
PLEKHF2	0.20286519	8.755613967	2.052713542	0.040578291	0.861877993	-3.734209099
C2orf40	0.487664649	5.032057864	2.052246526	0.040623806	0.861877993	-3.734860268
GJB4	0.370899504	3.326426259	2.052139128	0.040634279	0.861877993	-3.735009995
PHTF1	0.172554041	9.335072397	2.051862678	0.040661247	0.861877993	-3.735395367
USP40	0.140591942	10.50159693	2.051522006	0.040694502	0.861877993	-3.735870195
SENP7	0.214606022	8.586672511	2.050912376	0.040754069	0.861877993	-3.7367197
TLR7	0.274190743	5.080086517	2.050794889	0.040765557	0.861877993	-3.736883388
TMC4	0.203335604	11.47528288	2.050660196	0.040778731	0.861877993	-3.737071036
WNK4	0.325905578	5.194241463	2.050192561	0.040824497	0.861877993	-3.73772243
C1QTNF3-AMACR	0.166969525	1.086804002	2.04979068	0.040863863	0.861877993	-3.738282114
CMBL	-0.274300681	9.41483705	-2.04974832	0.040868014	0.861877993	-3.738341102
CEP112	0.218487112	7.342582138	2.049362935	0.040905798	0.861877993	-3.738877702
CAPN13	0.453074114	8.912332702	2.048938999	0.040947395	0.861877993	-3.739467865
TMEM273	0.246535198	6.847485219	2.048691048	0.040971742	0.861877993	-3.739812983
C22orf15	0.439837066	4.416438471	2.048587192	0.040981943	0.861877993	-3.739957525
KIF13B	0.211517654	10.62003165	2.048582593	0.040982394	0.861877993	-3.739963926
KRT24	0.330345435	1.36129289	2.048217436	0.041018279	0.861877993	-3.74047208
ENKD1	0.187141691	9.615383528	2.047853833	0.041054038	0.861877993	-3.740977983
DCP1B	0.132422768	9.150874077	2.047669288	0.041072197	0.861877993	-3.741234718
MMP10	0.549384878	6.488801072	2.047547393	0.041084195	0.861877993	-3.741404284
3-Sep	-0.329315433	6.858854965	-2.047509862	0.04108789	0.861877993	-3.74145649
RRM2B	0.217068623	9.448989447	2.045018726	0.041333766	0.861877993	-3.744919624
CALML4	0.253261744	7.314638603	2.044843581	0.0413511	0.861877993	-3.745162952
TMEM40	0.350718701	4.202918619	2.044335863	0.041401383	0.861877993	-3.745868206
FRAS1	0.294984421	9.934569557	2.044084366	0.04142631	0.861877993	-3.74621749
FBXO31	0.13513752	9.802758265	2.043902987	0.041444295	0.861877993	-3.746469365
AKNA	0.161556943	10.14437682	2.043449055	0.041489335	0.861877993	-3.747099631
PLS3	0.227478459	10.49116878	2.041731751	0.041660104	0.861877993	-3.749482797
C19orf57	-0.276697512	6.605257447	-2.041529107	0.041680294	0.861877993	-3.749763885
PDE1A	0.241631716	6.226632239	2.041130366	0.041720046	0.861877993	-3.750316896
FAM83B	0.4271283	4.727424607	2.040520336	0.041780926	0.861877993	-3.751162741
SYT11	0.266781307	9.099285892	2.040205588	0.041812366	0.861877993	-3.751599062
NR3C2	0.269070195	6.65883796	2.039934481	0.041839463	0.861877993	-3.751974831
SLC6A20	0.390087828	7.481654998	2.03992897	0.041840014	0.861877993	-3.75198247
C7orf33	0.142392437	0.380505131	2.039648526	0.041868061	0.861877993	-3.752371129
CALCOCO1	0.157683542	10.43464871	2.039295346	0.041903404	0.861877993	-3.752860516
CRY2	0.151147302	9.801476283	2.039148718	0.041918085	0.861877993	-3.753063669
LEXM	0.210778653	1.377755364	2.038974983	0.041935485	0.861877993	-3.753304359
SAXO2	0.333176161	5.917183504	2.038927829	0.041940209	0.861877993	-3.753369682
FRMPD4	-0.272092384	1.006213135	-2.038854462	0.041947559	0.861877993	-3.753471315
CHTF8	0.171406533	10.97325936	2.038688061	0.041964235	0.861877993	-3.753701813
DNAI1	0.532542164	5.799489866	2.037313234	0.042102227	0.861877993	-3.755605509
TDRD12	0.382354199	3.43750521	2.036879839	0.042145807	0.861877993	-3.756205362
AURKB	-0.214072983	9.699283366	-2.03501609	0.042333651	0.861877993	-3.758783512
TMEM17	0.194655343	6.391080318	2.034964691	0.042338841	0.861877993	-3.758854579
C9orf24	0.557679149	6.496363638	2.03483252	0.042352191	0.861877993	-3.759037322
TAS2R39	0.097789731	0.171001721	2.034811015	0.042354364	0.861877993	-3.759067053
KATNAL1	0.185146812	7.487730029	2.034182253	0.042417922	0.861877993	-3.759936221
FMO2	0.471701391	4.385425071	2.033651093	0.042471677	0.861877993	-3.760670263
GABRA2	0.404320327	2.269804756	2.033645824	0.042472211	0.861877993	-3.760677544
ARHGAP6	0.24971679	5.393861253	2.033572075	0.042479679	0.861877993	-3.760779446
STOM	0.17716782	11.08576141	2.03354872	0.042482044	0.861877993	-3.760811717
AC008403.1	-0.042192463	0.054384123	-2.033526837	0.042484261	0.861877993	-3.760841952
IGSF9B	0.314741185	2.986662377	2.033478139	0.042489193	0.861877993	-3.760909239
CDKN3	-0.235218896	8.22025254	-2.031893284	0.042649986	0.861877993	-3.763098147
RNF150	0.324191999	8.886613938	2.031825427	0.042656882	0.861877993	-3.763191829
FOXJ1	0.356472766	11.33428345	2.031432215	0.042696861	0.861877993	-3.763734634
MGAT4A	0.249833128	9.531469079	2.031047337	0.042736023	0.861877993	-3.764265835
IQSEC1	0.140321389	10.1816345	2.030772716	0.042763985	0.861877993	-3.764644801
SLC4A7	0.233904789	9.109763285	2.03074174	0.04276714	0.861877993	-3.764687542
SAMD5	0.311189021	5.901201813	2.030233844	0.042818898	0.861877993	-3.765388275
CCL20	0.444952294	6.891244996	2.029800793	0.042863071	0.861877993	-3.76598561
MON1B	0.133537779	10.37938746	2.029478639	0.042895957	0.861877993	-3.766429897
FNDC1	0.287880586	7.69462405	2.029215877	0.042922796	0.861877993	-3.766792224
TMEM127	0.124109584	11.64557273	2.028904389	0.042954631	0.861877993	-3.767221681
RFX2	0.243038116	8.489230102	2.02882052	0.042963206	0.861877993	-3.767337302
RIIAD1	0.468180974	4.137905355	2.028558971	0.042989956	0.861877993	-3.767697843
VEPH1	0.271960927	6.604129645	2.028422278	0.043003942	0.861877993	-3.767886252
ZKSCAN3	0.182190255	7.506917226	2.027641389	0.043083916	0.861950678	-3.76896235
CBLB	0.162680317	10.00050706	2.027529945	0.04309534	0.861950678	-3.769115892
CLDN1	0.363876086	9.8208383	2.026644096	0.043186235	0.862482623	-3.770336071
ISLR	0.266056065	11.09800374	2.023965018	0.043462121	0.862482623	-3.774023085
IL31RA	0.279208673	2.957776763	2.023911951	0.043467601	0.862482623	-3.774096069
EXOC4	0.149236674	10.94812335	2.02388559	0.043470323	0.862482623	-3.774132323
PLPP3	0.259612505	10.50046189	2.023430345	0.043517359	0.862482623	-3.774758343
AMOTL1	0.203980508	10.11448907	2.023209733	0.043540168	0.862482623	-3.775061663
GOLGA8G	0.102977635	0.228970332	2.023042952	0.043557418	0.862482623	-3.77529095
B3GNT7	0.295052935	9.007058303	2.023022025	0.043559583	0.862482623	-3.775319719
PCDH10	0.483212946	4.425944441	2.022101373	0.043654915	0.862482623	-3.77658506
PTF1A	-0.249927514	0.79180905	-2.021927556	0.043672933	0.862482623	-3.776823891
SESN1	0.171671009	8.950850106	2.021640383	0.043702716	0.862482623	-3.777218432
VWA5B1	0.359704587	2.726687119	2.020804609	0.043789492	0.862482623	-3.778366372
ANKS4B	0.407865204	2.73761193	2.020044221	0.043868567	0.862482623	-3.779410365
SLFN11	0.277943606	8.856138511	2.01985344	0.043888426	0.862482623	-3.779672242
MAGED4B	0.138387194	0.522614007	2.019729035	0.04390138	0.862482623	-3.779842995
TFAP2B	0.490583929	3.333310637	2.019596959	0.043915136	0.862482623	-3.780024265
TNRC6B	0.155889813	10.05969756	2.019168786	0.043959756	0.862482623	-3.780611837
RBMS1	0.195057771	10.30733586	2.01893833	0.043983788	0.862482623	-3.780928038
CD46	0.188136506	12.16973443	2.018918317	0.043985876	0.862482623	-3.780955495
FOXO1	0.178268061	9.884100042	2.018781178	0.044000183	0.862482623	-3.781143639
FYCO1	0.146867098	9.996442298	2.017505104	0.044133496	0.862747566	-3.782893716
ATP8B1	0.202498037	10.19300416	2.01698153	0.044188293	0.862747566	-3.78361146
RAI14	0.19512873	10.65957898	2.01665242	0.044222767	0.862747566	-3.784062528
BIRC3	0.302562882	8.88528031	2.016549569	0.044233545	0.862747566	-3.784203478
TRIM56	0.151742511	10.56705202	2.014851319	0.044411834	0.862747566	-3.786529786
DCPS	-0.151384651	9.570657208	-2.014486569	0.044450207	0.862747566	-3.78702918
FLRT3	0.399162793	6.502170656	2.014328176	0.044466879	0.862747566	-3.787246015
TRIP12	0.160225485	11.91649088	2.013135091	0.044592629	0.862747566	-3.788878769
PDGFRB	0.198798583	10.84517191	2.012839324	0.044623849	0.862747566	-3.789283383
FBXW9	0.19226706	9.492070164	2.012768968	0.044631278	0.862747566	-3.789379624
SPATA7	0.174357086	7.896763737	2.012411553	0.044669035	0.862747566	-3.789868479
TMEM173	0.198413663	10.66417693	2.011202064	0.044797007	0.862747566	-3.791522132
FBXW12	0.240216907	3.483378772	2.010154953	0.044908047	0.862747566	-3.792952989
GAS2L2	0.522526577	5.199590938	2.009375639	0.044990841	0.862747566	-3.794017431
HPGDS	0.265138723	3.977846938	2.007134309	0.045229677	0.862747566	-3.797076544
TMEM140	0.174024542	8.455379329	2.006805506	0.045264804	0.862747566	-3.797525034
RNF141	0.15893967	9.74788789	2.00674581	0.045271184	0.862747566	-3.797606453
DGKG	0.274600084	4.346857006	2.006510125	0.04529638	0.862747566	-3.797927875
FSD1L	0.204996387	7.68576434	2.006410711	0.045307012	0.862747566	-3.798063443
ZC3H12B	0.265422831	4.934359051	2.005739961	0.045378798	0.862747566	-3.798977952
SLC2A2	0.175351445	0.345028239	2.00538595	0.045416725	0.862747566	-3.799460493
FRMD4A	0.185006297	8.420188844	2.005369125	0.045418528	0.862747566	-3.799483426
ASB17	-0.081132061	0.154201844	-2.005156594	0.045441311	0.862747566	-3.799773078
CDHR2	0.321396183	5.051787017	2.004886726	0.045470254	0.862747566	-3.80014083
ARHGAP42	0.213467235	7.295915566	2.004848001	0.045474409	0.862747566	-3.800193596
GP6	0.280815658	3.292209443	2.003974067	0.045568252	0.862747566	-3.80138416
MC4R	-0.328173201	1.598416736	-2.003745963	0.045592773	0.862747566	-3.801694823
GIPR	0.309225863	5.123686208	2.002630361	0.045712858	0.862747566	-3.803213701
SPG11	0.149338325	10.67121415	2.002075172	0.04577272	0.862747566	-3.803969276
PANX3	-0.179328332	0.675958225	-2.001598564	0.045824161	0.862747566	-3.804617743
CYP27B1	-0.199678662	5.755212044	-2.001357271	0.045850223	0.862747566	-3.804945985
TTC12	0.17026116	8.830392303	2.000592686	0.045932888	0.862747566	-3.80598583
CDX1	0.278448321	2.967462743	2.000523241	0.045940403	0.862747566	-3.806080256
RAMACL	0.234061197	1.710787013	2.000036994	0.045993047	0.862747566	-3.806741334
FOXL2NB	0.312141119	5.139421408	1.999890722	0.046008894	0.862747566	-3.806940167
TSPAN12	0.309182131	8.607965493	1.999873018	0.046010812	0.862747566	-3.806964232
YPEL5	0.150776415	11.06310221	1.999209734	0.046082729	0.862747566	-3.807865673
CHST4	0.382553701	4.754752612	1.999070741	0.046097812	0.862747566	-3.808054535
CRIM1	0.204878897	9.935675364	1.998005733	0.046213517	0.862747566	-3.80950123
WDR48	0.142221583	10.38784781	1.997980221	0.046216292	0.862747566	-3.809535876
C2CD2L	0.133595787	9.524069917	1.997874432	0.046227799	0.862747566	-3.809679535
CYP4F12	0.382975328	3.338663551	1.997405066	0.046278884	0.862747566	-3.810316836
IQGAP3	-0.210573267	9.85931775	-1.997028664	0.046319885	0.862747566	-3.810827803
CFLAR	0.135336878	11.20645295	1.996203176	0.046409911	0.862747566	-3.811948079
SPACA9	0.211066403	8.330602311	1.995935652	0.046439118	0.862747566	-3.81231104
IRF1	0.187656284	10.80391717	1.995874915	0.046445752	0.862747566	-3.812393438
TRAF3IP1	0.167760666	9.793289682	1.995813404	0.04645247	0.862747566	-3.812476884
UBL3	0.173828917	9.931427173	1.995399776	0.04649767	0.862747566	-3.813037943
N4BP1	0.118865577	10.24858297	1.995105955	0.046529801	0.862747566	-3.813436422
MAGEA12	-0.343847729	1.029305982	-1.995058028	0.046535044	0.862747566	-3.813501415
MTMR3	0.148264266	7.658274149	1.994469668	0.046599446	0.862747566	-3.814299157
ST8SIA4	0.243094303	7.317960279	1.994236868	0.046624949	0.862747566	-3.81461474
SOWAHC	0.215048278	8.23755995	1.993985158	0.046652537	0.862747566	-3.814955917
SPATA4	0.310706089	2.386240498	1.993549938	0.04670027	0.862747566	-3.81554573
PRR5L	0.227272136	8.822152226	1.993068953	0.046753071	0.862747566	-3.816197418
SPATA33	0.153601889	8.611014518	1.993015337	0.04675896	0.862747566	-3.816270052
HBP1	0.182998388	9.70608936	1.99283404	0.046778877	0.862747566	-3.816515645
ZC3H6	0.161681087	8.027468079	1.991052024	0.046975031	0.862747566	-3.81892848
DAPK1	0.209547124	10.24003462	1.990971396	0.046983922	0.862747566	-3.8190376
WDR66	0.270040289	8.671797923	1.990944562	0.046986882	0.862747566	-3.819073915
CAB39	0.159910758	10.69944865	1.990897322	0.046992092	0.862747566	-3.819137846
EPGN	0.192264769	0.857811711	1.990595869	0.047025353	0.862747566	-3.81954577
PTGDR	0.228518773	3.026911586	1.990241304	0.0470645	0.862747566	-3.820025488
NEFM	0.287886188	2.201825899	1.989565308	0.04713921	0.862747566	-3.82093986
FSIP1	0.24110186	3.853381754	1.989186363	0.047181135	0.862747566	-3.8214523
BMP15	0.163925424	0.503070888	1.988784119	0.047225672	0.862747566	-3.821996142
PLEKHA6	0.246404492	9.657984978	1.988133776	0.047297753	0.862747566	-3.82287519
CLIP4	0.275187686	8.035317936	1.987147249	0.047407272	0.862747566	-3.824208109
ARMC7	0.156924435	9.332240178	1.987128282	0.04740938	0.862747566	-3.824233729
LPAR4	0.226152835	2.042842868	1.987083027	0.047414409	0.862747566	-3.824294857
MAP3K5	0.207247097	8.616630767	1.986929209	0.047431507	0.862747566	-3.82450262
CEP120	0.177048607	8.698130616	1.986919525	0.047432584	0.862747566	-3.8245157
OR14A2	-0.05039066	0.062815362	-1.986752877	0.047451114	0.862747566	-3.824740772
GOLGA8Q	0.121164212	0.340687802	1.986614763	0.047466475	0.862747566	-3.824927293
SLC7A10	-0.389100539	2.234458978	-1.986553457	0.047473295	0.862747566	-3.825010082
PARP8	0.180471561	9.357982507	1.985718713	0.047566241	0.862747566	-3.826137085
TDRP	0.308465882	8.212759381	1.985675925	0.047571009	0.862747566	-3.826194842
MGAT5	0.16981039	11.15494193	1.985642067	0.047574783	0.862747566	-3.826240543
IFT22	0.155627484	10.39509223	1.985349478	0.047607402	0.862747566	-3.826635448
KCTD12	0.275073855	9.998808676	1.984568093	0.047694609	0.862747566	-3.827689798
ADGRF5	0.189266924	8.223846398	1.984562994	0.047695178	0.862747566	-3.827696676
AGBL2	0.319866389	5.907205436	1.98339557	0.047825721	0.862747566	-3.829271158
VNN1	0.462435088	6.448620938	1.983272348	0.047839517	0.862747566	-3.829437294
PCDHGA12	0.239743619	3.492657013	1.983225435	0.047844771	0.862747566	-3.829500541
C1QTNF1	0.198544943	7.8262948	1.983029764	0.047866688	0.862747566	-3.829764327
UXS1	0.166946175	10.66230198	1.982877467	0.047883752	0.862747566	-3.829969623
PIP5K1C	0.107668207	11.02153279	1.982533935	0.047922263	0.862747566	-3.830432646
PLEKHB2	0.159766895	11.38930551	1.982520522	0.047923767	0.862747566	-3.830450723
MAF	0.228370444	8.475363112	1.981490287	0.048039418	0.862747566	-3.831838825
TMEM154	0.247991519	7.086259673	1.981470434	0.048041649	0.862747566	-3.831865568
TLR1	0.228582794	6.399903292	1.981379174	0.048051906	0.862747566	-3.831988492
OR51I2	0.097180331	0.198259595	1.981352739	0.048054877	0.862747566	-3.832024098
CCDC138	0.208712891	8.161098969	1.980781928	0.048119073	0.863111157	-3.832792832
FAM81A	0.249021758	6.768336301	1.979747966	0.048235542	0.864324086	-3.834184755
SYNGR3	-0.300999504	5.974834739	-1.978847085	0.048337213	0.864324086	-3.835396943
IQCH	0.222484443	6.2268458	1.978567635	0.048368788	0.864324086	-3.835772849
CACNA1C	0.244886302	7.331562926	1.978563687	0.048369234	0.864324086	-3.835778159
TANC2	0.258849623	8.725777879	1.978232073	0.048406725	0.864324086	-3.836224167
BCAS4	0.226366588	7.750256794	1.976944244	0.048552557	0.866008987	-3.837955547
HIST1H1D	-0.253105571	2.494774607	-1.976296922	0.048625998	0.866008987	-3.838825401
GLB1L	0.164651293	8.68416714	1.97570188	0.04869359	0.866008987	-3.839624756
SPC24	-0.209470513	9.573775829	-1.975321455	0.048736844	0.866008987	-3.840135678
ALPP	0.577266894	7.045890921	1.97527801	0.048741786	0.866008987	-3.84019402
DHFR2	0.164428086	7.771950881	1.974597061	0.048819298	0.866008987	-3.841108297
OMG	0.51019322	5.578657114	1.974325194	0.048850274	0.866008987	-3.841473232
TCTE1	0.431801557	4.374159461	1.974294044	0.048853824	0.866008987	-3.841515042
BEND4	-0.30096696	2.153476702	-1.973417203	0.048953847	0.866040128	-3.8426917
C9orf135	0.425685971	2.585159079	1.972833253	0.049020554	0.866040128	-3.843475034
CCDC69	0.193400047	8.710886384	1.972192245	0.049093868	0.866040128	-3.844334647
MKS1	0.142767789	9.404859252	1.971890609	0.049128399	0.866040128	-3.844739055
KDSR	0.161595032	10.19696436	1.971606478	0.049160945	0.866040128	-3.84511994
AKAP12	0.318553384	9.316616673	1.971529263	0.049169792	0.866040128	-3.845223439
TMEM52	-0.256290887	6.112191529	-1.97097215	0.049233669	0.866040128	-3.845970076
CHCHD5	0.275209727	8.78984693	1.970393716	0.049300064	0.866040128	-3.846745068
LNPEP	0.157498896	10.46496636	1.970338634	0.04930639	0.866040128	-3.846818856
KLF8	0.306971697	6.500374518	1.970264539	0.049314901	0.866040128	-3.846918111
MDFIC2	0.066423269	0.091356533	1.970040806	0.049340609	0.866040128	-3.847217792
AC138647.1	-0.054292192	0.051544654	-1.968814073	0.049481765	0.867742277	-3.848860356
ZP3	-0.242252699	7.341428257	-1.967959448	0.049580305	0.868294736	-3.850004082
NME7	0.187726695	8.70417439	1.967403122	0.049644538	0.868294736	-3.85074834
HDHD3	0.150713314	10.3238852	1.967121007	0.049677138	0.868294736	-3.851125676
LPGAT1	0.193974865	10.60010758	1.966632822	0.049733593	0.868294736	-3.851778513
GLRA2	0.275070903	2.064044656	1.966626631	0.04973431	0.868294736	-3.851786792
LEMD1	0.409810137	5.957481371	1.965667417	0.049845394	0.868364672	-3.853069054
CALB1	0.466126388	3.984376469	1.964995896	0.049923286	0.868364672	-3.853966368
EREG	0.421026104	3.59224021	1.964743795	0.049952554	0.868364672	-3.854303158
ALAD	0.13230758	10.36554373	1.963654631	0.050079169	0.868364672	-3.855757721
ALDH1L1	0.382911318	6.68795543	1.963352206	0.050114374	0.868364672	-3.856161463
PIM1	0.197752284	9.769605671	1.963112195	0.050142328	0.868364672	-3.85648184
METTL7A	0.204269684	10.162063	1.962725608	0.050187381	0.868364672	-3.856997792
TCTN2	0.162618502	9.775011881	1.962230039	0.050245185	0.868364672	-3.857659046
CDKN1A	0.241137016	11.68033646	1.962161146	0.050253225	0.868364672	-3.85775096
GRAMD1B	0.230159301	6.861719631	1.96190425	0.050283216	0.868364672	-3.85809367
UEVLD	0.160706503	8.902107051	1.961562272	0.050323162	0.868364672	-3.858549814
CD93	0.185397895	9.720846358	1.961480525	0.050332715	0.868364672	-3.858658839
SLC39A4	-0.195447406	10.78843859	-1.961359682	0.05034684	0.868364672	-3.85882
TRAPPC9	0.135332736	10.54166832	1.960679217	0.050426436	0.868364672	-3.859727307
B3GNT3	0.437077451	8.22840882	1.959971432	0.05050934	0.868364672	-3.860670713
LRRC10B	0.408928119	6.64986043	1.95990346	0.050517308	0.868364672	-3.860761294
PCDH12	0.155873238	7.825376842	1.959828915	0.050526048	0.868364672	-3.860860633
RIMKLA	-0.300427102	7.284601438	-1.959759995	0.050534129	0.868364672	-3.860952472
LRG1	0.35341366	9.678415121	1.957847301	0.050758832	0.870450545	-3.86349996
CARMIL3	-0.241067516	5.399257923	-1.957622089	0.050785345	0.870450545	-3.863799755
TPPP3	0.414480942	9.966269243	1.957394924	0.0508121	0.870450545	-3.864102117
C1orf158	0.532783981	4.804344044	1.956854511	0.050875796	0.870450545	-3.864821279
TRIM36	0.283772478	6.715335379	1.956843407	0.050877105	0.870450545	-3.864836054
LRRC73	0.263635401	6.616132908	1.956422914	0.050926714	0.870540984	-3.865395492
SLC9A7	0.195951791	8.939530348	1.955862886	0.050992848	0.870913503	-3.866140391
GIF	0.173564426	0.729138846	1.95526781	0.0510632	0.871357348	-3.866931677
CYP51A1	0.240900742	6.082232746	1.953796508	0.051237492	0.873451261	-3.868887086
ABCA12	0.34989373	5.025728634	1.953481702	0.051274849	0.873451261	-3.869305286
RREB1	0.132362135	11.071767	1.952300629	0.051415207	0.875083256	-3.870873679
SGMS2	0.237109033	8.777993691	1.951393491	0.051523229	0.876162554	-3.87207767
TUBA4B	0.558610489	5.725042097	1.949606145	0.051736625	0.876729676	-3.874448301
CD47	0.214692294	11.74693585	1.949421981	0.051758655	0.876729676	-3.874692444
ZNF440	0.18147358	9.167597298	1.94919323	0.051786029	0.876729676	-3.874995664
CD99	0.167188867	11.89000632	1.949146261	0.051791652	0.876729676	-3.87505792
NXPE2	-0.275639775	1.755440313	-1.948630237	0.051853454	0.876729676	-3.875741789
PARG	0.176014933	9.105522397	1.948505386	0.051868416	0.876729676	-3.875907222
RASL12	0.202552871	7.441090579	1.947379745	0.052003477	0.876729676	-3.877398285
TCEAL7	0.277667421	5.007418783	1.947115744	0.052035197	0.876729676	-3.877747867
XIRP1	-0.246217465	2.704534899	-1.94588062	0.05218381	0.876729676	-3.879382764
SMCR8	0.174105663	9.406559678	1.945784204	0.052195425	0.876729676	-3.879510344
GPRIN3	0.24379193	8.036920829	1.9454338	0.05223766	0.876729676	-3.879973956
MTMR12	0.17065244	10.1296827	1.945263788	0.052258161	0.876729676	-3.880198865
ADGRG3	0.281647439	5.201866945	1.945219222	0.052263537	0.876729676	-3.880257819
CYB561	0.154675616	12.06723073	1.944410539	0.052361157	0.876729676	-3.88132734
POU4F1	-0.310184422	2.18323534	-1.943969042	0.052414517	0.876729676	-3.881911055
KIF2A	0.19469883	9.447730125	1.943677497	0.052449778	0.876729676	-3.882296444
NOD1	0.139855975	8.1120715	1.943434368	0.052479199	0.876729676	-3.882617789
TMUB2	0.112901523	10.41871756	1.943383384	0.05248537	0.876729676	-3.88268517
P2RY6	0.229740588	6.915188097	1.943237183	0.05250307	0.876729676	-3.882878381
ABRAXAS1	0.182029678	7.003717138	1.94299355	0.052532577	0.876729676	-3.88320032
SSBP2	0.206491033	8.726517447	1.942975721	0.052534737	0.876729676	-3.883223879
OR10G7	-0.029818334	0.029724128	-1.942250734	0.052622627	0.876729676	-3.884181642
GHRL	0.197157772	4.669370515	1.942219687	0.052626394	0.876729676	-3.884222649
MID1	0.176729953	9.467309222	1.942207398	0.052627885	0.876729676	-3.88423888
CFAP58	0.319443769	4.445636833	1.941662782	0.052693995	0.877087087	-3.884958113
ALPK1	0.158566815	9.136903131	1.941200521	0.052750163	0.877278543	-3.885568431
TEKT3	0.32041147	4.401417377	1.940643094	0.052817961	0.877567447	-3.886304205
IVL	0.477410532	2.457193278	1.939456398	0.052962539	0.877567447	-3.887869889
ABCC6	0.242794548	6.64098402	1.939437695	0.05296482	0.877567447	-3.887894558
ABI1	0.150399057	10.62725482	1.939002614	0.053017912	0.877567447	-3.888468347
C6orf118	0.495283855	5.023299897	1.938281815	0.053105967	0.877567447	-3.889418666
SIX3	0.470702602	3.681208574	1.93825197	0.053109615	0.877567447	-3.889458007
CLEC14A	0.181425138	8.520852733	1.937933775	0.053148528	0.877567447	-3.889877407
NANOS2	-0.224722965	1.030501082	-1.937685501	0.053178907	0.877567447	-3.8902046
H3.Y	0.238383879	0.765245825	1.936987622	0.053264377	0.877567447	-3.891124092
CACNB4	0.258076474	4.28971804	1.936684079	0.053301588	0.877567447	-3.891523924
MCTP1	0.238688242	6.603243653	1.936648247	0.053305982	0.877567447	-3.89157112
SLC12A3	0.371995404	3.797794559	1.936133311	0.053369162	0.877567447	-3.89224925
NMRK2	-0.193099422	0.94298793	-1.936109112	0.053372133	0.877567447	-3.892281113
EIF1AY	0.077667453	0.158953613	1.935574854	0.053437752	0.877567447	-3.892984493
FMNL2	0.201369549	10.53764604	1.935516559	0.053444916	0.877567447	-3.893061229
BIN1	0.173549564	10.62197764	1.934899296	0.053520824	0.877567447	-3.89387363
PRKAB1	0.138598658	10.75665616	1.934848281	0.053527102	0.877567447	-3.89394076
AXL	0.181722474	9.231019397	1.934453956	0.053575645	0.877630735	-3.894459596
TMEM159	0.181766183	9.115772479	1.934039422	0.053626717	0.877735289	-3.895004912
PEX11A	0.158690775	8.112203691	1.933640332	0.053675924	0.877809181	-3.895529802
OLFML2B	0.200239304	9.170699774	1.933052473	0.053748475	0.878264393	-3.89630277
GDF10	0.346893659	2.825856498	1.932259535	0.053846466	0.8791342	-3.897345029
LRRFIP1	0.14139886	11.47879803	1.931832017	0.053899361	0.879266898	-3.897906796
C2orf70	0.372886827	6.071343055	1.930991916	0.054003429	0.879977665	-3.89901035
MAVS	0.117010176	11.50872044	1.928839797	0.054270791	0.879977665	-3.901835214
RPP25	-0.212327659	9.094147702	-1.928826469	0.054272451	0.879977665	-3.901852699
FAM181B	0.371388671	5.980045614	1.928822661	0.054272925	0.879977665	-3.901857695
TBC1D3	0.095221981	0.169789419	1.928573055	0.054304006	0.879977665	-3.902185123
CACNA1H	0.23634435	7.697565206	1.928521497	0.054310428	0.879977665	-3.902252751
MYBL2	-0.226991849	11.20368276	-1.928491612	0.054314151	0.879977665	-3.902291949
SOX4	0.182517987	13.12850628	1.928377559	0.05432836	0.879977665	-3.902441543
ARHGEF38	0.288747107	6.728405706	1.928234733	0.054346159	0.879977665	-3.902628862
UBE4A	0.15311989	9.502272028	1.927046329	0.054494443	0.880505008	-3.90418695
GRAMD2B	0.172492129	9.784517958	1.926728153	0.054534201	0.880505008	-3.904603944
PTPN21	0.177671718	8.694905502	1.926556236	0.054555693	0.880505008	-3.904829226
SYNE4	-0.202970946	9.23974446	-1.926065563	0.054617074	0.880505008	-3.905472101
EGFR	0.225319827	9.992025261	1.925908014	0.054636794	0.880505008	-3.905678484
RASSF9	0.341344074	7.16421009	1.925759773	0.054655356	0.880505008	-3.905872661
TRIM31	0.44165672	5.731680564	1.925462948	0.054692536	0.880505008	-3.906261419
ANKRD22	0.296790244	6.98981216	1.924516816	0.054811192	0.881456553	-3.907500195
FAM47E-STBD1	0.144341997	0.664332757	1.924276232	0.054841398	0.881456553	-3.907815098
SLFN12	0.243959931	7.201611221	1.922152072	0.0551087	0.884382615	-3.910593754
SIGLEC6	0.214941662	1.376687465	1.922113978	0.055113503	0.884382615	-3.910643559
KIFC3	0.192151483	9.725782939	1.921496175	0.055191457	0.88491053	-3.911451137
C9orf84	0.26904522	2.640109379	1.919537558	0.055439201	0.886740279	-3.914009714
CFAP73	0.389154652	6.173978294	1.919258907	0.055474523	0.886740279	-3.914373512
TSC22D1	0.176210716	12.91081794	1.919216561	0.055479892	0.886740279	-3.914428792
TP53INP1	0.181420255	10.2475917	1.91888654	0.055521753	0.886740279	-3.914859582
PTGR1	0.196597176	10.41906459	1.918811192	0.055531314	0.886740279	-3.914957926
ARHGAP26	0.207479926	10.3600266	1.917363652	0.055715264	0.887017445	-3.916846524
KERA	-0.247542388	1.293097803	-1.916713924	0.055797995	0.887017445	-3.917693765
SLC27A2	0.271729279	7.082449474	1.916476525	0.055828249	0.887017445	-3.918003262
CFAP99	0.294389705	4.151843761	1.915965611	0.055893407	0.887017445	-3.918669211
TMEM200B	0.274395601	5.75595036	1.915870149	0.055905588	0.887017445	-3.918793622
CD44	0.224661141	12.06056798	1.915816522	0.055912432	0.887017445	-3.918863509
ZNF300	0.395384022	6.583330623	1.915135105	0.055999457	0.887017445	-3.91975136
GPR82	0.229104039	3.391950634	1.915069162	0.056007885	0.887017445	-3.919837263
ZBTB20	0.188842051	4.914095754	1.914918676	0.056027122	0.887017445	-3.920033291
FP565260.3	0.286108941	3.939399978	1.913798504	0.056170486	0.887017445	-3.921491983
GPR34	0.247728315	5.148895441	1.913605314	0.056195242	0.887017445	-3.921743471
USP9X	0.160409624	11.85444352	1.913217446	0.056244973	0.887017445	-3.922248308
SLC14A2	0.360828309	3.246101178	1.913147328	0.056253967	0.887017445	-3.92233956
PIFO	0.362675539	8.719812149	1.913062141	0.056264896	0.887017445	-3.92245042
WFDC3	0.239701695	4.739721447	1.912801039	0.056298404	0.887017445	-3.922790179
DOP1A	0.17441939	8.742501024	1.91271816	0.056309043	0.887017445	-3.922898016
ASPH	0.206747221	11.15875796	1.912062257	0.056393304	0.887017445	-3.923751272
TRMT12	0.209565502	8.590380063	1.911847085	0.056420969	0.887017445	-3.924031124
SLC40A1	0.291329048	12.09937406	1.911188612	0.0565057	0.887017445	-3.924887338
MUC4	0.432247468	8.026783594	1.911044956	0.0565242	0.887017445	-3.925074097
GSPT2	0.315487419	5.491638099	1.910767576	0.056559934	0.887017445	-3.925434662
MYO5C	0.175832616	10.18103158	1.910615941	0.056579477	0.887017445	-3.925631749
ELOVL3	-0.345777405	3.815039563	-1.909712152	0.056696075	0.887017445	-3.926806133
ST5	0.175240998	10.52243655	1.909698782	0.056697801	0.887017445	-3.926823502
IL1R1	0.216642625	10.95720124	1.90957083	0.056714325	0.887017445	-3.926989717
GAPT	0.265818917	4.156699605	1.909504663	0.056722871	0.887017445	-3.927075667
AC008878.1	0.117710651	0.433115435	1.908835389	0.056809377	0.88766347	-3.927944877
ETV6	0.127519645	10.75515425	1.908446559	0.056859686	0.887743312	-3.928449726
VPS4B	0.167574623	10.0764657	1.908009685	0.056916255	0.88775938	-3.929016835
PLEKHH2	0.294587106	7.028873436	1.907059489	0.057039453	0.88775938	-3.93024985
RAG1	0.225496022	4.443990991	1.906584174	0.057101164	0.88775938	-3.930866412
TTLL11	0.154501093	6.418975156	1.906579881	0.057101722	0.88775938	-3.930871981
NEU3	0.140171364	8.717325322	1.906290083	0.057139374	0.88775938	-3.931247821
LIPC	0.27890508	3.666248704	1.905358642	0.057260534	0.88775938	-3.932455434
FAM183A	0.4723905	6.511788101	1.905243422	0.057275536	0.88775938	-3.932604777
TCTEX1D4	0.368568849	3.515562439	1.904249949	0.057405029	0.88775938	-3.933892098
CCL14	0.289597597	1.981420303	1.903651981	0.057483088	0.88775938	-3.934666614
PCDHB7	0.24516965	5.337806721	1.903540284	0.057497679	0.88775938	-3.934811263
TBC1D2	0.169858025	9.486910217	1.903530406	0.057498969	0.88775938	-3.934824054
LYPLA2	0.14065864	11.7266599	1.903297159	0.057529448	0.88775938	-3.935126084
HOXD9	0.197444412	8.365171125	1.90223488	0.05766843	0.88775938	-3.936501156
TGM2	0.217964053	11.90504859	1.902209653	0.057671734	0.88775938	-3.936533802
USH1C	0.43966133	5.901725819	1.901339754	0.05778576	0.88775938	-3.937659271
TRADD	0.15688832	9.09273911	1.899448665	0.058034291	0.88775938	-3.940104202
INTU	0.183832682	8.66364979	1.899096172	0.058080715	0.88775938	-3.940559665
IL18	0.232858164	7.945311774	1.898494638	0.058160009	0.88775938	-3.941336728
POTEF	0.225497872	3.07062104	1.897229068	0.058327131	0.88775938	-3.942970802
ARHGAP23	0.203999477	9.328692355	1.897027745	0.058353753	0.88775938	-3.943230646
LYPD6	0.25485938	7.670829243	1.89690471	0.058370028	0.88775938	-3.943389433
CNRIP1	0.173016183	6.733381347	1.89679008	0.058385194	0.88775938	-3.943537362
ZKSCAN2	0.150497995	7.976081669	1.896741761	0.058391588	0.88775938	-3.943599716
ATP4B	0.310162189	2.067899526	1.896675414	0.058400368	0.88775938	-3.94368533
PLEKHA4	0.239002471	9.896445713	1.896166822	0.058467712	0.88775938	-3.944341522
ZNF366	0.237817259	3.907055	1.896048728	0.058483359	0.88775938	-3.944493864
EVI5	0.154965191	8.707853061	1.895266891	0.058587033	0.88775938	-3.945502201
DZIP1L	0.274654387	6.452817244	1.895105336	0.058608475	0.88775938	-3.945710508
RAB7B	0.223438426	6.837618246	1.895072719	0.058612804	0.88775938	-3.945752562
LRRK2	0.281869243	5.605196384	1.894973798	0.058625937	0.88775938	-3.945880099
C18orf32	0.15253477	7.416694265	1.8949506	0.058629017	0.88775938	-3.945910007
CSNK1G1	0.153428395	9.511091226	1.894422347	0.058699194	0.88775938	-3.946590954
CDC20B	0.601941288	5.919201717	1.894352314	0.058708503	0.88775938	-3.946681215
KRTAP27-1	0.054164432	0.081927704	1.894283984	0.058717587	0.88775938	-3.94676928
HDGFL1	-0.120377739	0.468700813	-1.893877155	0.058771694	0.88775938	-3.947293539
SERPINA4	0.494091818	4.775539513	1.893636047	0.058803781	0.88775938	-3.94760419
PRKCE	0.180147706	8.11955082	1.89304578	0.058882395	0.88775938	-3.948364545
CHST15	0.243005977	9.412858206	1.892983303	0.058890721	0.88775938	-3.948445011
NUTM2B	0.250554439	2.751304125	1.892576403	0.058944971	0.88775938	-3.948969009
CARMIL1	0.180016495	9.650014409	1.891990259	0.059023191	0.88775938	-3.949723638
GPR153	0.220821714	8.260579649	1.891501093	0.059088536	0.88775938	-3.950353237
LRRC31	0.41153639	4.582867592	1.891239601	0.059123492	0.88775938	-3.950689734
SOSTDC1	0.468942475	5.191252588	1.89112598	0.059138687	0.88775938	-3.950835932
CACUL1	0.141459592	10.92213341	1.890497382	0.059222805	0.88775938	-3.9516446
DNAAF4	0.224117574	5.933147575	1.890411858	0.059234258	0.88775938	-3.951754603
IMPG2	0.271276978	4.299474296	1.89034066	0.059243793	0.88775938	-3.951846176
APC2	0.213930045	5.369100432	1.889658469	0.059335224	0.88775938	-3.952723418
AKAP9	0.17519491	10.0332617	1.888694804	0.059464578	0.88775938	-3.953962085
PSKH1	0.152674485	9.887902375	1.88634172	0.059781423	0.88775938	-3.956984056
ITFG1	0.179479527	10.22421473	1.886029408	0.059823582	0.88775938	-3.957384868
WSCD1	0.289503264	5.607207222	1.885809042	0.059853344	0.88775938	-3.95766764
FAM3B	-0.423247999	6.723571619	-1.885736806	0.059863102	0.88775938	-3.957760325
ELK3	0.184935507	9.705021447	1.885563464	0.059886525	0.88775938	-3.957982725
TMEM63A	0.154946793	11.51031706	1.885399057	0.059908747	0.88775938	-3.958193643
EVA1A	0.229121609	8.154080618	1.884609113	0.060015617	0.88775938	-3.959206808
CPLANE2	0.161083273	6.881994066	1.883773452	0.060128845	0.88775938	-3.960278155
PRTG	0.328355672	5.754361787	1.883603683	0.060151869	0.88775938	-3.960495748
HSD17B14	-0.243132191	7.71057837	-1.883583625	0.06015459	0.88775938	-3.960521455
ST6GALNAC6	0.159589456	9.992472193	1.883282739	0.060195417	0.88775938	-3.960907049
MRC2	0.222824446	10.81039964	1.883032995	0.060229321	0.88775938	-3.961227057
RPH3AL	0.200389965	8.215146816	1.882574833	0.060291561	0.88775938	-3.961814012
TBCEL	0.162493012	8.839454926	1.882414638	0.060313336	0.88775938	-3.962019206
PRRG4	0.204905938	9.098198447	1.882051343	0.060362741	0.88775938	-3.962484487
JADE2	0.177644173	9.329721093	1.881435665	0.060446546	0.88775938	-3.9632728
LYZL2	0.193730609	0.825841754	1.881077795	0.060495303	0.88775938	-3.963730899
FSTL1	0.196200661	12.37368824	1.880952176	0.060512425	0.88775938	-3.963891681
TC2N	0.223752702	9.944153202	1.880935902	0.060514644	0.88775938	-3.963912509
IGLL1	-0.25460218	1.67683778	-1.880920552	0.060516736	0.88775938	-3.963932155
NFAT5	0.217522938	9.348162676	1.880558047	0.060566172	0.88775938	-3.964396062
MFSD4A	0.254294198	6.866074925	1.879835036	0.060664872	0.88775938	-3.965321056
COL4A2	0.163206396	13.85685982	1.879606709	0.060696069	0.88775938	-3.965613097
CDH15	-0.316427414	3.69053736	-1.878954673	0.060785233	0.88775938	-3.966446889
GOLGA8O	0.115810394	0.441829717	1.87877367	0.060810004	0.88775938	-3.966678296
SLC22A3	0.366333887	3.67563073	1.878386052	0.060863079	0.88775938	-3.967173781
GPR162	0.267046315	6.966683399	1.878369954	0.060865284	0.88775938	-3.967194356
CLEC16A	0.115976536	10.16474641	1.877461518	0.060989827	0.88775938	-3.968355191
VRK3	0.136000208	9.974467309	1.877447706	0.060991722	0.88775938	-3.968372836
CLDN12	0.175106353	9.733749125	1.877200841	0.061025604	0.88775938	-3.968688192
PXN	0.143840323	11.22872865	1.877026212	0.06104958	0.88775938	-3.968911245
ITM2B	0.159165411	13.79233335	1.876841493	0.061074951	0.88775938	-3.969147165
BIRC6	0.155481259	10.93139288	1.876723457	0.061091168	0.88775938	-3.969297906
MPZL2	0.207656396	10.9531647	1.876514195	0.061119926	0.88775938	-3.969565129
DOK4	0.185569179	10.01051021	1.875968979	0.061194908	0.88775938	-3.970261215
NHSL1	0.182090458	9.577318496	1.875933268	0.061199821	0.88775938	-3.970306801
AC013470.2	0.294774474	2.685175075	1.875627642	0.061241889	0.88775938	-3.970696905
PCGF2	-0.136358488	11.20452178	-1.875624139	0.061242371	0.88775938	-3.970701376
SPTLC3	0.233325115	8.00574371	1.875462897	0.061264575	0.88775938	-3.970907162
IFNGR1	0.153503251	10.32113768	1.875343888	0.061280967	0.88775938	-3.971059035
SPRED1	0.168561598	9.691806002	1.874422379	0.06140802	0.88775938	-3.972234705
ZNF185	0.207564411	9.741993906	1.873896098	0.061480679	0.88775938	-3.972905884
SBF2	0.157669689	9.38250041	1.873729124	0.061503747	0.88775938	-3.973118792
EYA3	0.135249187	10.00963724	1.873443772	0.061543185	0.88775938	-3.973482599
PLA2G15	0.143944857	9.612434447	1.873403139	0.061548802	0.88775938	-3.973534399
HSPB9	-0.176953097	3.505961539	-1.873347536	0.06155649	0.88775938	-3.973605282
RBMXL2	0.107784475	0.36906543	1.872712008	0.061644417	0.88775938	-3.974415307
FUK	0.12327405	9.890108136	1.872650941	0.061652871	0.88775938	-3.974493127
SLC6A13	0.372858957	3.445135922	1.872262445	0.061706678	0.88775938	-3.974988142
STMND1	0.421997288	4.773012991	1.872222021	0.061712279	0.88775938	-3.975039644
CYP3A4	0.199920476	1.12691399	1.872186968	0.061717136	0.88775938	-3.975084303
MINDY1	0.172343118	9.116832294	1.871750168	0.061777688	0.88775938	-3.975640725
HMGB2	-0.197536003	11.74177926	-1.871675647	0.061788023	0.88775938	-3.975735641
EPM2AIP1	0.299956663	9.031273757	1.871621234	0.061795571	0.88775938	-3.975804944
IYD	0.332911109	3.55091487	1.871498696	0.061812571	0.88775938	-3.975961006
SPARC	0.175214006	13.82929272	1.871022175	0.061878716	0.88775938	-3.976567802
CEACAM3	0.255293619	2.802277369	1.870807691	0.061908508	0.88775938	-3.976840873
JAK1	0.17763637	11.33633481	1.870536907	0.061946136	0.88775938	-3.977185579
TCTEX1D2	0.20307381	7.474867915	1.870092757	0.062007897	0.88775938	-3.977750873
S100A10	0.237694494	11.8758608	1.869497997	0.06209068	0.88775938	-3.978507649
SYNPO2	0.237521965	8.684926097	1.869008689	0.062158855	0.88775938	-3.979130069
GOLGA8K	0.143636206	0.535207244	1.868656773	0.062207926	0.88775938	-3.979577623
AC068775.1	0.05245846	0.086883579	1.868364969	0.062248638	0.88775938	-3.979948665
GPR107	0.134580249	11.28340092	1.868335523	0.062252748	0.88775938	-3.979986104
SOCS6	0.167710828	9.420602822	1.867326373	0.062393724	0.88775938	-3.981268826
CCND1	0.221373656	12.08871825	1.867158058	0.062417263	0.88775938	-3.981482703
XRN1	0.168463221	9.408571419	1.866587654	0.062497089	0.88775938	-3.982207372
GSTA3	0.431654689	2.668654199	1.866462454	0.062514622	0.88775938	-3.982366404
SLX4IP	0.141234845	8.606326733	1.865488637	0.062651132	0.88775938	-3.983603005
COX7A1	0.17417484	6.591082631	1.865174555	0.062695213	0.88775938	-3.984001707
FRMD3	0.200405355	5.85940645	1.864923374	0.062730484	0.88775938	-3.984320512
AC008073.3	0.084331666	0.260617786	1.864668899	0.062766235	0.88775938	-3.984643457
DAPP1	0.267280022	6.947610106	1.862816518	0.063026981	0.88775938	-3.986992934
MTMR10	0.144038929	9.137635581	1.861618138	0.063196146	0.88775938	-3.988511683
CAMK2A	0.232609215	2.569321176	1.861438632	0.063221518	0.88775938	-3.988739095
TMPRSS11B	0.191860835	0.547965871	1.861289291	0.063242632	0.88775938	-3.988928275
ITGAV	0.213049798	10.83082642	1.861220549	0.063252353	0.88775938	-3.989015349
ERC1	0.148896492	10.60215467	1.860369253	0.063372841	0.88775938	-3.990093416
PRKAR1A	0.159248683	12.08704769	1.860247937	0.063390027	0.88775938	-3.990247009
MTRNR2L7	0.091315894	0.273224732	1.860229788	0.063392598	0.88775938	-3.990269986
DIAPH2	0.199779896	8.641481629	1.860207938	0.063395694	0.88775938	-3.990297649
PSD	0.216532902	8.018594128	1.859848041	0.063446704	0.88775938	-3.990753231
ELP2	0.128369466	11.02496495	1.859639874	0.063476224	0.88775938	-3.991016704
CCNO	0.287107648	9.180368921	1.85950179	0.063495812	0.88775938	-3.991191457
FGF23	-0.197493301	0.953487638	-1.859473241	0.063499862	0.88775938	-3.991227586
PGM2L1	0.19855613	9.639849222	1.859142271	0.063546835	0.88775938	-3.991646392
NOS2	0.287371106	3.490361051	1.859125285	0.063549246	0.88775938	-3.991667884
STIM1	0.142219621	10.77445609	1.859025412	0.063563427	0.88775938	-3.991794246
CT83	-0.210139053	0.475207103	-1.858885376	0.063583314	0.88775938	-3.991971413
MFAP3	0.211231393	7.720189329	1.858466391	0.063642848	0.88775938	-3.992501415
PTPN4	0.153855348	9.251640124	1.858235199	0.063675718	0.88775938	-3.992793814
ACE2	0.267636753	5.276566884	1.858135898	0.063689841	0.88775938	-3.992919393
C1RL	0.149049367	10.70245448	1.857926863	0.063719578	0.88775938	-3.993183726
NKX6-2	0.277431716	1.299093914	1.856891143	0.063867089	0.88775938	-3.994492997
CARF	0.184703768	7.017156963	1.856208183	0.063964513	0.88775938	-3.995355946
ERCC4	0.169797181	7.604917423	1.856207646	0.06396459	0.88775938	-3.995356624
GPR137B	0.188336177	8.155576534	1.855935352	0.064003467	0.88775938	-3.995700592
STK11IP	0.135514189	9.619910618	1.855557056	0.064057511	0.88775938	-3.99617838
EGFLAM	0.203013239	6.940364752	1.855379005	0.064082961	0.88775938	-3.996403227
TUNAR	0.510011308	3.777332881	1.855294314	0.064095069	0.88775938	-3.996510169
RGS12	0.130869956	10.24421198	1.854925647	0.0641478	0.88775938	-3.996975639
CATIP	0.367227687	5.538271419	1.854719656	0.064177278	0.88775938	-3.997235679
MICAL2	0.181983494	9.886168138	1.854078069	0.064269165	0.88775938	-3.998045428
SMAD4	0.146281068	10.70462184	1.853532772	0.064347347	0.88775938	-3.998733432
COLQ	0.182609817	6.516300426	1.852951928	0.064430712	0.88775938	-3.999466066
NCALD	0.248362656	10.53161172	1.852733399	0.0644621	0.88775938	-3.999741645
NOTCH2	0.170435591	11.37104057	1.852068184	0.064557722	0.88775938	-4.000580325
SH3RF2	0.247728589	8.323885673	1.851340844	0.06466241	0.88775938	-4.00149699
PPP1R9A	0.174272885	9.496986051	1.850703995	0.064754188	0.88775938	-4.00229932
CMTR2	0.191667837	8.642340002	1.850688799	0.064756379	0.88775938	-4.002318461
LRRC43	0.282060974	6.381025483	1.850298224	0.064812721	0.88775938	-4.002810385
MYLK	0.214718478	10.35793736	1.850187318	0.064828727	0.88775938	-4.002950052
GDA	0.437400813	8.759253493	1.849310483	0.064955386	0.88775938	-4.004053977
ITIH3	0.208192994	4.941375489	1.849087866	0.064987576	0.88775938	-4.004334168
NACC2	0.152530535	9.569811855	1.848982501	0.065002817	0.88775938	-4.004466772
SPAG8	0.297367764	6.58463029	1.848662906	0.065049061	0.88775938	-4.00486894
ADCYAP1R1	0.481907887	7.529942009	1.848537667	0.06506719	0.88775938	-4.005026518
C11orf49	0.120723577	10.72422905	1.848280856	0.065104379	0.88775938	-4.00534961
XYLT1	0.255356932	6.253678862	1.847868856	0.065164076	0.88775938	-4.005867852
SNX2	0.162394984	10.67875225	1.847640283	0.065197215	0.88775938	-4.006155318
LDLRAD1	0.438862504	6.4323153	1.847305407	0.065245792	0.88775938	-4.006576413
IPO11	0.161850525	9.033141329	1.847285227	0.06524872	0.88775938	-4.006601786
LRRN4CL	0.254293863	6.231047447	1.847109646	0.065274202	0.88775938	-4.006822541
AC005041.1	0.190234573	9.080922199	1.845389144	0.065524336	0.88775938	-4.008984605
SMAP2	0.128438969	10.20204794	1.845382005	0.065525376	0.88775938	-4.008993572
LBH	0.170980856	11.11857463	1.844865217	0.065600664	0.88775938	-4.009642602
ODF2L	0.174329767	9.887467831	1.844742398	0.065618567	0.88775938	-4.009796823
CPLANE1	0.170537272	8.772280482	1.844713256	0.065622816	0.88775938	-4.009833415
PLCG2	0.194659429	8.801783471	1.844685825	0.065626816	0.88775938	-4.009867858
C17orf97	0.1757012	8.409860173	1.844426809	0.06566459	0.88775938	-4.010193056
SLC22A4	0.236228907	5.962703088	1.844176672	0.065701086	0.88775938	-4.010507064
TNXB	0.301002231	6.721986103	1.84377116	0.065760288	0.88775938	-4.011016031
8-Mar	0.147596616	9.457419983	1.843412267	0.065812721	0.88775938	-4.011466394
RAB31	0.180497485	9.747533221	1.843326414	0.065825269	0.88775938	-4.011574115
COL4A1	0.174596998	13.10851723	1.843232377	0.065839015	0.88775938	-4.011692099
TRIM22	0.227107143	9.68523496	1.842974508	0.065876722	0.88775938	-4.012015607
SRSF8	0.1196827	10.84252563	1.842758012	0.065908394	0.88775938	-4.012287176
DENND4A	0.139723829	8.729337425	1.84242961	0.06595646	0.88775938	-4.012699057
SPTLC2	0.141649865	11.38805773	1.842358669	0.065966847	0.88775938	-4.012788021
MAP3K9	0.155310741	8.811534626	1.842193017	0.065991106	0.88775938	-4.012995747
C5orf15	0.157786269	10.96880305	1.84203141	0.06601478	0.88775938	-4.013198382
DAZAP2	0.131859431	12.65075877	1.841460416	0.066098483	0.88775938	-4.013914198
HERC1	0.130169996	9.965373737	1.840919668	0.066177833	0.88775938	-4.014591896
ACADL	0.418877112	4.553184221	1.840869647	0.066185177	0.88775938	-4.014654575
MAGEA6	-0.438189966	1.556366081	-1.840527664	0.066235405	0.88775938	-4.015083056
GFAP	0.338906708	3.052279767	1.840332728	0.06626405	0.88775938	-4.015327263
FRRS1	0.241126847	6.680082476	1.840326958	0.066264898	0.88775938	-4.015334491
LEFTY1	0.520893314	7.635814675	1.840323994	0.066265334	0.88775938	-4.015338204
MED13	0.161311564	10.47943517	1.840117284	0.066295721	0.88775938	-4.015597131
TMEM190	0.437282452	4.252614607	1.839612681	0.066369946	0.88775938	-4.016229082
TFR2	-0.266904567	5.804424478	-1.839070038	0.066449845	0.88775938	-4.016908482
PP2D1	0.173283436	2.456540193	1.83865935	0.066510366	0.88775938	-4.017422541
STK33	0.268601269	7.932685296	1.838617773	0.066516496	0.88775938	-4.017474577
MTRNR2L4	0.160335943	1.310789961	1.83807893	0.066595979	0.88775938	-4.018148861
RAB6D	0.19590226	1.162102202	1.837727667	0.066647835	0.88775938	-4.018588312
MAP3K20	0.171410464	10.42603776	1.837709914	0.066650456	0.88775938	-4.018610519
SPRYD3	0.120471752	10.74644081	1.837692776	0.066652987	0.88775938	-4.018631958
SATB1	0.265808835	7.984234443	1.837198207	0.06672606	0.88775938	-4.019250541
CAV2	0.192966198	8.341846188	1.836907066	0.066769107	0.88775938	-4.01961461
SLC45A3	0.17613205	7.517488967	1.836479203	0.066832411	0.88775938	-4.020149545
PRLH	-0.250049609	1.37647692	-1.835653267	0.066954752	0.88775938	-4.021181823
CTSG	0.254228984	1.708583559	1.835100941	0.067036668	0.88775938	-4.021871881
CRYGD	-0.076398822	0.105864607	-1.834719816	0.067093241	0.88775938	-4.022347926
RBPMS	0.181545992	10.66669672	1.834433523	0.067135763	0.88775938	-4.022705459
TJP1	0.140756605	11.41530402	1.83437172	0.067144946	0.88775938	-4.022782633
STX17	0.144657098	8.247098881	1.834298102	0.067155885	0.88775938	-4.022874558
FRZB	0.280356454	8.226224917	1.833438191	0.06728377	0.88775938	-4.023948032
RARRES3	0.256064451	10.3471901	1.833285374	0.067306518	0.88775938	-4.024138751
SEPSECS	0.14534427	8.442237544	1.833230274	0.067314722	0.88775938	-4.024207512
CD55	0.209533294	11.07842678	1.832885714	0.067366041	0.88775938	-4.024637459
KIAA0100	0.144339245	11.80194062	1.831993255	0.067499113	0.88775938	-4.025750712
CSTF2T	0.168075226	10.0170423	1.831322591	0.067599257	0.88775938	-4.026586947
SMAD3	0.15023723	10.05067666	1.831243669	0.06761105	0.88775938	-4.026685334
TROAP	-0.199871059	9.742074342	-1.831100961	0.067632378	0.88775938	-4.026863227
ABCA9	0.268820284	5.007289006	1.830865656	0.067667558	0.88775938	-4.027156516
FKBP10	-0.239486116	12.03399246	-1.830780566	0.067680283	0.88775938	-4.027262565
AD000671.1	0.196400615	1.191419156	1.830647168	0.067700236	0.88775938	-4.027428812
AFDN	0.147493452	12.00535282	1.830529665	0.067717816	0.88775938	-4.027575239
UGP2	0.160197198	10.878491	1.8304553	0.067728944	0.88775938	-4.027667905
UTRN	0.16626604	10.78692687	1.829675007	0.067845797	0.88775938	-4.028640001
NOTCH2NLA	0.208771194	2.111309072	1.829194662	0.067917813	0.88775938	-4.029238217
UGT2B11	0.177947563	0.76615243	1.827916325	0.068109778	0.88775938	-4.030829488
TTC21A	0.204529117	8.288867487	1.827458382	0.068178654	0.88775938	-4.031399268
RNF111	0.139502766	9.186275684	1.827254387	0.068209355	0.88775938	-4.031653037
CFI	0.300915741	11.1521626	1.827092655	0.068233703	0.88775938	-4.031854212
RBSN	0.129288891	9.573858467	1.827030677	0.068243035	0.88775938	-4.0319313
TMEM89	-0.217656173	1.919799031	-1.826898619	0.068262924	0.88775938	-4.032095544
SLC35F3	0.284633457	5.279458934	1.826333287	0.068348118	0.88775938	-4.032798534
MVP	0.163118347	12.25819846	1.826108252	0.068382055	0.88775938	-4.033078306
CYLD	0.141941589	9.673047152	1.825758325	0.068434854	0.88775938	-4.033513279
AQP1	0.187076532	10.01762492	1.825663175	0.068449216	0.88775938	-4.033631541
SLC16A5	0.241803959	8.456553381	1.825581704	0.068461516	0.88775938	-4.033732795
TMCO5A	0.225770471	1.056508264	1.824597333	0.068610271	0.88775938	-4.034955853
GJE1	0.05652721	0.077461643	1.824287662	0.068657123	0.88775938	-4.035340478
UNC80	0.27515168	2.692884178	1.823415119	0.068789276	0.88775938	-4.036423869
HECW1	0.257166661	4.672887514	1.82291242	0.068865509	0.88775938	-4.037047812
PAFAH2	0.139433568	9.01205748	1.822744482	0.068890991	0.88775938	-4.037256217
TTBK2	0.146182262	7.893984853	1.821396409	0.069095828	0.88775938	-4.038928439
KIF20A	-0.194199651	9.918127482	-1.821138144	0.069135128	0.88775938	-4.039248666
CPEB4	0.180410669	8.783427803	1.82109117	0.069142278	0.88775938	-4.039306904
CSMD1	0.307032032	3.708224487	1.820909279	0.06916997	0.88775938	-4.039532403
DMXL1	0.149051467	9.251403544	1.820664353	0.069207273	0.88775938	-4.039836011
TTC21B	0.1610427	8.780945664	1.820226731	0.069273965	0.88775938	-4.040378385
KRT75	-0.389510675	3.099266228	-1.819917222	0.069321164	0.88775938	-4.040761901
CXCR1	0.31647204	2.754724208	1.819516187	0.069382361	0.88775938	-4.041258735
RUFY2	0.159893003	8.266081438	1.819440736	0.06939388	0.88775938	-4.041352198
CNGA4	0.396581547	4.47224912	1.819108038	0.06944469	0.88775938	-4.04176427
LCN8	-0.324089577	2.33597084	-1.819075434	0.069449671	0.88775938	-4.041804649
C1GALT1	0.188018084	9.482495355	1.818287286	0.069570166	0.88775938	-4.042780521
KSR1	0.174856383	8.863993149	1.816579219	0.069831893	0.88775938	-4.044893994
CTXN2	0.17529243	0.925790741	1.816474215	0.069848009	0.88775938	-4.045023856
ARL8B	0.13241094	10.95059938	1.816362186	0.069865207	0.88775938	-4.045162398
ADAMTSL1	0.268695005	7.326445289	1.816282766	0.069877401	0.88775938	-4.045260609
PQLC3	0.157138721	9.060494188	1.816173025	0.069894253	0.88775938	-4.045396309
SYNGR2	0.127457528	12.82239346	1.815471682	0.070002034	0.88775938	-4.046263357
SYCP2L	0.288284416	2.959808643	1.814650073	0.07012847	0.88775938	-4.047278666
SPEM1	-0.121256425	0.406822151	-1.814544219	0.070144774	0.88775938	-4.047409443
RAPGEF5	0.184674432	8.526166324	1.814373685	0.070171045	0.88775938	-4.047620113
PRAMEF5	0.066091197	0.098069294	1.814179624	0.070200952	0.88775938	-4.047859824
CFAP74	0.385630793	5.661357923	1.814169589	0.070202498	0.88775938	-4.047872219
CTNNB1	0.162651003	13.14480347	1.814116084	0.070210746	0.88775938	-4.047938305
SEMG2	0.190339005	0.67156182	1.813881357	0.070246937	0.88775938	-4.048228204
TINAG	0.260620802	0.927636996	1.813852148	0.070251442	0.88775938	-4.048264275
OSBP	0.133188609	10.93943704	1.81375053	0.070267115	0.88775938	-4.048389765
MESP2	-0.289756151	4.439785044	-1.813675709	0.070278657	0.88775938	-4.048482158
DNAJC5G	-0.177920591	1.123635695	-1.813197379	0.070352483	0.88775938	-4.049072737
HTR5A	-0.119765778	0.259534881	-1.813180312	0.070355119	0.88775938	-4.049093807
IFT46	0.14506256	9.782251533	1.81297118	0.070387417	0.88775938	-4.049351965
TMEM131	0.145608155	11.0435974	1.812671045	0.070433792	0.88775938	-4.049722409
UBR4	0.142710068	11.78845735	1.812002848	0.070537127	0.88775938	-4.050546919
FAM160B1	0.141692077	9.537305949	1.811997778	0.070537912	0.88775938	-4.050553174
C3orf38	0.150326961	8.806427408	1.811779218	0.070571739	0.88775938	-4.050822796
IGFBP3	0.203775003	13.2865913	1.811717311	0.070581323	0.88775938	-4.050899161
MARCKS	0.202013544	11.58369058	1.811672258	0.070588298	0.88775938	-4.050954734
ESYT2	0.149088363	11.06964476	1.811308228	0.070644681	0.88775938	-4.051403716
SSH2	0.147921485	9.481892528	1.811140777	0.070670629	0.88775938	-4.051610214
SERPINB13	0.321515222	1.590325645	1.810471279	0.070774452	0.88775938	-4.052435643
UBA6	0.151214114	10.1005848	1.810014795	0.070845313	0.88775938	-4.052998273
PCDHGA1	0.242842173	4.279232129	1.809945199	0.070856122	0.88775938	-4.05308404
MYCBP	0.142339144	9.710791938	1.809890488	0.07086462	0.88775938	-4.05315146
FAAH2	0.184064397	8.359017651	1.809452242	0.07093272	0.88775938	-4.053691445
SLMAP	0.156229541	10.08784191	1.80935645	0.070947613	0.88775938	-4.053809457
CAV1	0.186944962	9.55376614	1.809340811	0.070950044	0.88775938	-4.053828723
CERK	0.15542308	10.48697912	1.809231133	0.070967099	0.88775938	-4.053963834
FOXE1	0.342354093	1.671557305	1.808872178	0.071022941	0.88775938	-4.05440597
REP15	0.221580484	2.669478976	1.808844982	0.071027173	0.88775938	-4.054439464
ERICH3	0.487564306	6.197723862	1.808093729	0.071144165	0.88775938	-4.055364512
TMSB4Y	0.151759587	0.720746071	1.807893276	0.071175409	0.88775938	-4.055611275
ITIH1	0.230140924	1.765746063	1.80755081	0.071228813	0.88775938	-4.056032795
RAB14	0.148643673	11.13729328	1.80754007	0.071230488	0.88775938	-4.056046013
KLRC1	0.259071848	2.990358048	1.807468806	0.071241605	0.88775938	-4.056133718
TBC1D3D	0.221257085	0.501520113	1.807373023	0.07125655	0.88775938	-4.056251592
GOLGB1	0.13463523	11.8324958	1.80711677	0.071296544	0.88775938	-4.056566916
NEUROD4	0.162812047	0.323791051	1.807070152	0.071303822	0.88775938	-4.056624276
PLEKHM1	0.119753176	9.641488311	1.805723269	0.071514356	0.88775938	-4.058280878
MAP3K2	0.147651464	10.23697165	1.80569343	0.071519026	0.88775938	-4.058317565
POLN	0.18405651	6.017980978	1.805512827	0.071547297	0.88775938	-4.058539601
FOXO4	0.137478861	8.901316371	1.805220511	0.071593074	0.88775938	-4.058898934
PPM1E	0.275145722	4.685031888	1.804765004	0.071664455	0.88775938	-4.059458757
PLEK2	-0.198999212	7.61005196	-1.804071166	0.071773297	0.88775938	-4.060311224
CYP8B1	0.292779343	3.47964143	1.803771945	0.071820277	0.88775938	-4.060678756
ACSM3	0.222630528	9.101707294	1.803673443	0.071835748	0.88775938	-4.060799731
ESAM	0.14387255	9.043880331	1.803504725	0.071862254	0.88775938	-4.061006928
STOML3	0.486519033	4.234316118	1.802294861	0.072052563	0.88775938	-4.062492168
CLMN	0.171537418	9.80725854	1.802111524	0.072081438	0.88775938	-4.062717148
SRGAP3	0.167627483	9.76949002	1.802096893	0.072083742	0.88775938	-4.062735101
PTCH2	0.192516028	7.198520425	1.802096314	0.072083833	0.88775938	-4.062735811
C3orf70	0.234240575	5.226229629	1.80139815	0.07219388	0.88775938	-4.063592344
SERPINA1	0.353472782	12.05538063	1.801248809	0.072217438	0.88775938	-4.063775519
ZNF19	0.154964542	6.857316813	1.800762576	0.072294181	0.88775938	-4.064371805
ANXA11	0.13328499	12.94727368	1.800525308	0.072331654	0.88775938	-4.064662718
F2R	0.1832319	9.133730585	1.799904355	0.0724298	0.88775938	-4.065423888
DEFB107B	-0.020430707	0.013942947	-1.799880073	0.07243364	0.88775938	-4.065453647
CD164L2	0.335663236	5.902136085	1.79938451	0.072512049	0.88775938	-4.066060919
GNG12	0.177795039	10.66050652	1.798523385	0.072648464	0.88775938	-4.067115766
STK38L	0.186109746	9.894476349	1.798382933	0.072670734	0.88775938	-4.067287767
DKK2	0.325706905	4.501129866	1.797568386	0.072799996	0.88775938	-4.068285023
ZDHHC1	0.176154818	9.272878382	1.796754762	0.0729293	0.88775938	-4.069280704
CATSPERD	0.381518553	3.297626622	1.796701347	0.072937796	0.88775938	-4.069346057
RSPRY1	0.149281702	9.973167608	1.796280402	0.073004775	0.88775938	-4.069861003
ZNF454	0.220348544	3.352500494	1.796108616	0.073032123	0.88775938	-4.070071117
ARHGEF15	0.159142231	7.621672329	1.795557792	0.07311987	0.88775938	-4.070744703
CFAP161	0.405626134	4.75485364	1.794965521	0.073214317	0.88775938	-4.071468748
CR1L	0.268143717	3.816181621	1.794400415	0.073304524	0.88775938	-4.072159365
PRICKLE2	0.194968669	8.50098454	1.793804331	0.073399776	0.88775938	-4.072887606
MCM9	0.149383235	8.599132386	1.793155318	0.073503601	0.88775938	-4.073680242
C11orf16	0.392296138	5.085948197	1.792806261	0.07355949	0.88775938	-4.074106425
RNF213	0.18048105	12.20595655	1.792758169	0.073567194	0.88775938	-4.074165138
MCCD1	-0.344080123	1.752602787	-1.792399494	0.073624664	0.88775938	-4.074602969
RAMP1	0.257765228	8.977898169	1.792364618	0.073630255	0.88775938	-4.074645536
IL17RE	0.212411843	8.076783176	1.79223808	0.07365054	0.88775938	-4.074799977
AC135050.2	0.158923292	1.00355378	1.791993245	0.073689803	0.88775938	-4.075098769
ARFGEF1	0.170407366	10.60346239	1.791910787	0.07370303	0.88775938	-4.075199389
KIAA2012	0.340159854	2.977012794	1.791693937	0.073737824	0.88775938	-4.075463982
HSPB7	0.26840447	5.701686526	1.791528143	0.073764435	0.88775938	-4.075666258
TRIM51GP	0.101484439	0.173799213	1.791249905	0.073809113	0.88775938	-4.076005679
ZBTB18	0.193882078	9.287459744	1.790656261	0.073904509	0.88775938	-4.076729687
TOM1L2	0.121410876	9.965871941	1.789944611	0.074019002	0.88775938	-4.077597303
CAMK2N1	0.256033744	9.678696482	1.78940474	0.074105956	0.88775938	-4.078255267
LILRA2	0.204353851	4.276022096	1.788834699	0.074197859	0.88775938	-4.078949787
SARAF	0.152147074	12.21249939	1.788778001	0.074207005	0.88775938	-4.079018855
SLC4A8	0.219645354	7.002100351	1.788253774	0.074291613	0.88775938	-4.079657345
RALGPS2	0.314121041	8.117812704	1.788130331	0.074311548	0.88775938	-4.079807667
RORB	0.329748117	4.929518325	1.787984222	0.074335149	0.88775938	-4.079985578
GRIA2	0.504690153	6.809653092	1.787709774	0.074379497	0.88775938	-4.080319723
UBE2C	-0.214911675	10.80497529	-1.787550175	0.074405296	0.88775938	-4.080514015
PRAC2	-0.427182071	3.667599669	-1.787491684	0.074414753	0.88775938	-4.080585216
CRYL1	0.172531257	9.812128824	1.78723638	0.074456043	0.88775938	-4.08089597
CCDC148	0.211649888	5.574776226	1.786986402	0.074496489	0.88775938	-4.081200198
TIMP2	0.197266543	11.99262062	1.786559552	0.074565595	0.88775938	-4.081719589
HMGCL	0.124300831	10.58506248	1.786517093	0.074572472	0.88775938	-4.081771245
KIAA0232	0.141715946	10.30933763	1.786380428	0.074594611	0.88775938	-4.081937509
AMACR	0.164840027	6.612330592	1.786279441	0.074610973	0.88775938	-4.08206036
UCP2	0.156125271	13.3094478	1.786090889	0.074641531	0.88775938	-4.082289715
CD34	0.157016811	9.988487728	1.78565493	0.074712225	0.88775938	-4.082819926
MATN1	-0.241113418	4.476037419	-1.785445719	0.07474617	0.88775938	-4.083074322
TK2	0.12654364	9.442337368	1.785093653	0.074803321	0.88775938	-4.083502359
XPNPEP3	0.121892662	9.470478919	1.784679777	0.074870552	0.88775938	-4.084005439
DEFB131B	0.135191038	0.740257189	1.78394988	0.074989239	0.88775938	-4.084892371
PATJ	0.143284868	10.78913661	1.783891235	0.074998781	0.88775938	-4.084963618
LCA5	0.230555119	6.934319371	1.783807464	0.075012414	0.88775938	-4.085065386
STXBP4	0.162227069	8.250805638	1.783770094	0.075018497	0.88775938	-4.085110783
LRRC3B	0.399859489	3.962104932	1.783740002	0.075023395	0.88775938	-4.085147339
PLEKHS1	0.439468227	8.724797472	1.783153206	0.075118959	0.88775938	-4.085860041
RHOV	0.259277715	8.404710603	1.783056684	0.075134688	0.88775938	-4.085977251
MITF	0.186500651	8.803103178	1.783056337	0.075134745	0.88775938	-4.085977673
VCL	0.159943264	11.93642733	1.78280857	0.075175133	0.88775938	-4.086278516
THBS4	0.308350935	7.959470279	1.782103147	0.075290219	0.88775938	-4.087134831
FAM174A	0.148014799	9.090572585	1.781871468	0.075328048	0.88775938	-4.087415993
OR8D2	0.046951059	0.03071523	1.781810215	0.075338052	0.88775938	-4.087490324
S100A6	0.249609685	13.64018985	1.781713342	0.075353875	0.88775938	-4.087607872
PDGFB	0.166012016	9.119005557	1.781565501	0.07537803	0.88775938	-4.087787256
AKR1C4	0.24257158	1.547737539	1.781353256	0.075412718	0.88775938	-4.088044759
ITGA1	0.181595309	9.918490649	1.781289337	0.075423167	0.88775938	-4.088122301
S1PR1	0.178587098	7.906942096	1.781270082	0.075426315	0.88775938	-4.08814566
OLFM2	0.297512679	8.752902932	1.781133266	0.075448685	0.88775938	-4.088311626
AL121845.2	0.053006227	0.123786493	1.78107628	0.075458005	0.88775938	-4.08838075
IFT122	0.129815733	10.71296162	1.780527443	0.075547808	0.88775938	-4.089046375
SPARCL1	0.227649374	10.94011645	1.780307773	0.075583776	0.88775938	-4.089312732
BORCS5	0.133856967	8.11217798	1.779905351	0.075649703	0.88775938	-4.0898006
ILDR1	0.188683194	8.711212057	1.778781594	0.075834054	0.88775938	-4.091162384
LRRC37A	0.258980193	3.0283277	1.778412757	0.075894641	0.88775938	-4.091609162
SLC9A8	0.11685834	9.34370639	1.778386194	0.075899006	0.88775938	-4.091641334
PIGN	0.151359968	9.431959866	1.777969625	0.075967484	0.88775938	-4.092145813
DSG3	0.445076521	2.677247765	1.777895601	0.075979658	0.88775938	-4.092235446
ARHGAP29	0.272680093	9.382801415	1.777398546	0.076061445	0.88775938	-4.092837219
LILRA1	0.210911932	3.710368033	1.777365506	0.076066884	0.88775938	-4.092877214
PANK2	0.134385455	9.542400307	1.776704362	0.076175787	0.88775938	-4.093677374
H2AFY2	0.219502352	10.70716088	1.77665514	0.0761839	0.88775938	-4.093736934
SCG2	0.283451217	4.087740958	1.776390349	0.076227556	0.88775938	-4.094057311
PLEKHG7	0.330492062	4.938880469	1.776363886	0.076231921	0.88775938	-4.094089326
SLC39A12	0.160708055	0.719073042	1.776129755	0.07627054	0.88775938	-4.094372563
LGALS9	0.194724829	11.41542977	1.775920251	0.076305112	0.88775938	-4.094625977
MYO6	0.16911266	11.55679283	1.775839271	0.076318478	0.88775938	-4.094723921
TTC23L	0.2213057	4.640878932	1.774925827	0.076469381	0.88775938	-4.095828419
RNASE10	-0.250250885	1.77583935	-1.774592639	0.076524486	0.88775938	-4.096231157
PCDHGA9	0.254113733	4.09411109	1.774299536	0.076572987	0.88775938	-4.096585381
GSR	0.167904714	11.87312597	1.774069053	0.076611145	0.88775938	-4.096863886
KCNK3	0.311365086	5.276051335	1.773965521	0.076628289	0.88775938	-4.096988977
CREB1	0.15299306	9.859157461	1.773901101	0.076638959	0.88775938	-4.097066809
C1orf226	0.186339936	8.83839271	1.773891063	0.076640622	0.88775938	-4.097078936
CYP4F22	0.234060896	2.712298592	1.773423511	0.076718099	0.88775938	-4.097643739
PRKCA	0.202514913	8.779394938	1.773361799	0.07672833	0.88775938	-4.097718277
ZBED2	0.319039391	5.698629263	1.773286825	0.076740761	0.88775938	-4.097808829
PITX3	-0.204734114	1.270469344	-1.773267787	0.076743917	0.88775938	-4.097831822
FAM110C	0.275180357	9.763789662	1.773000105	0.076788315	0.88775938	-4.098155088
CTSO	0.178699046	9.253851827	1.772532886	0.076865859	0.88775938	-4.098719209
KRTAP10-4	-0.101352058	0.300242877	-1.772493072	0.076872469	0.88775938	-4.098767274
CDH23	0.269907262	6.323997456	1.772234255	0.076915455	0.88775938	-4.099079701
TMPRSS12	0.165147885	0.9344163	1.772076963	0.076941589	0.88775938	-4.09926955
SLC7A9	0.221337049	4.034685117	1.7715009	0.077037362	0.88775938	-4.099964713
URB1	0.134263346	10.41341878	1.77144429	0.077046779	0.88775938	-4.100033015
KIF3A	0.154236227	8.743986393	1.770943765	0.077130081	0.88775938	-4.100636822
FGFR2	0.261260903	10.85879279	1.770915583	0.077134774	0.88775938	-4.100670815
FBXL20	0.121519753	9.719194993	1.770852065	0.077145351	0.88775938	-4.100747426
FAM110B	0.311912419	6.872189658	1.770470859	0.077208854	0.88775938	-4.101207158
CFAP45	0.347235264	8.067739548	1.770418631	0.077217558	0.88775938	-4.101270136
CEACAM6	0.459474108	6.42181206	1.770156452	0.077261262	0.88775938	-4.101586257
SPP1	0.28135074	12.2145734	1.769893762	0.077305072	0.88775938	-4.101902945
TTC25	0.281105301	7.219587136	1.769838276	0.077314328	0.88775938	-4.101969832
SYCE2	-0.189282984	5.303069154	-1.769228942	0.077416036	0.88775938	-4.102704222
ATP9A	0.152052671	11.39374344	1.769144823	0.077430086	0.88775938	-4.102805585
GLIPR1	0.185897277	7.773780908	1.769016688	0.077451491	0.88775938	-4.102959979
LATS2	0.145521104	8.763211123	1.768850244	0.077479303	0.88775938	-4.103160516
SHOC2	0.138513165	10.15307682	1.768682717	0.077507304	0.88775938	-4.10336234
RND3	0.205542068	9.878656914	1.768425318	0.077550342	0.88775938	-4.103672397
PLXNB1	0.130771286	12.58382808	1.767883596	0.077640985	0.88775938	-4.104324798
TEKT4	0.43487232	4.903049572	1.767872896	0.077642776	0.88775938	-4.104337681
MYO1B	0.188983117	10.55615451	1.767872862	0.077642782	0.88775938	-4.104337722
ERAP1	0.185323162	10.47191986	1.767727529	0.077667115	0.88775938	-4.104512714
GLS	0.214164462	9.814235136	1.767567073	0.077693987	0.88775938	-4.104705897
KRBOX1	0.254363495	2.653638768	1.767471385	0.077710016	0.88775938	-4.104821095
KCTD16	0.234323664	2.578877002	1.76737155	0.077726742	0.88775938	-4.104941278
LRIG1	0.226806123	12.37441081	1.766862044	0.07781215	0.88775938	-4.105554526
AFAP1L1	0.160047059	7.206422362	1.76676954	0.077827665	0.88775938	-4.105665847
CDRT15L2	-0.043492049	0.044593228	-1.766693091	0.077840488	0.88775938	-4.105757842
XG	0.392485736	6.281705669	1.766170756	0.077928153	0.88775938	-4.106386291
DNMBP	0.150902963	9.964222053	1.765705059	0.078006379	0.88775938	-4.106946441
SPNS3	0.212059874	4.561972993	1.765347251	0.078066527	0.88775938	-4.107376722
BSCL2	0.144908554	7.994806967	1.765159765	0.078098058	0.88775938	-4.107602148
NBEA	0.275094954	6.457112	1.764827103	0.078154031	0.88775938	-4.10800207
PDGFRA	0.27142522	8.52180248	1.764750043	0.078167001	0.88775938	-4.1080947
SP1	0.117622933	11.59990265	1.764326148	0.078238382	0.88775938	-4.108604172
SASH1	0.17466876	9.6266018	1.764243329	0.078252334	0.88775938	-4.108703697
PRKG2	0.310005131	4.049599919	1.764228854	0.078254773	0.88775938	-4.108721092
IQGAP2	0.243604525	9.331779563	1.764162252	0.078265995	0.88775938	-4.108801124
SULT1B1	0.229136828	3.007053426	1.763466632	0.07838328	0.88775938	-4.10963684
KMT2A	0.125318774	10.69513993	1.763448549	0.078386331	0.88775938	-4.109658561
PPP3CB	0.13562174	10.2833469	1.762914174	0.07847653	0.88775938	-4.110300331
AP1G1	0.144049276	11.1299497	1.762847946	0.078487715	0.88775938	-4.110379855
MAP4K4	0.127076184	11.8751475	1.762719793	0.078509361	0.88775938	-4.11053373
MXRA5	0.235460935	10.38250133	1.762706927	0.078511535	0.88775938	-4.110549177
TNFRSF11B	0.340996706	5.927375722	1.762510772	0.078544678	0.88775938	-4.110784679
ASXL2	0.154662743	9.6624842	1.762374286	0.078567746	0.88775938	-4.110948527
LAMA2	0.253955344	7.405446498	1.762353213	0.078571308	0.88775938	-4.110973823
SECISBP2L	0.164172512	10.04643141	1.761487471	0.078717763	0.88775938	-4.112012823
KCNJ11	-0.200478481	7.182739631	-1.761145412	0.07877569	0.88775938	-4.112423199
WDR5B	0.135813192	8.332852445	1.761025155	0.078796063	0.88775938	-4.112567455
CLBA1	0.15331335	9.421626329	1.760964636	0.078806318	0.88775938	-4.112640049
DPP6	0.3634765	5.820911289	1.760930366	0.078812125	0.88775938	-4.112681154
MRTFB	0.142227839	9.852567211	1.760775534	0.078838367	0.88775938	-4.112866861
STAT3	0.126356942	12.55359733	1.760502439	0.078884669	0.88775938	-4.113194375
FNBP1	0.177145972	10.42175851	1.760225035	0.078931725	0.88775938	-4.113527004
AC092647.5	0.160624089	1.410060289	1.760210262	0.078934232	0.88775938	-4.113544718
TMPPE	0.166436054	5.730641346	1.759884184	0.078989576	0.88775938	-4.113935643
SNTG2	0.244570822	1.906348257	1.759748708	0.079012578	0.88775938	-4.11409804
PTPRJ	0.180517741	9.973389	1.759260784	0.07909547	0.88775938	-4.11468282
IFT172	0.13292635	10.53087021	1.759194075	0.079106808	0.88775938	-4.114762758
RPS6KA6	0.395138831	3.864378927	1.758396148	0.079242533	0.88775938	-4.115718698
OSMR	0.199123238	9.836302862	1.758045674	0.079302208	0.88775938	-4.116138441
AC119396.1	0.175505921	2.138138629	1.757885664	0.079329465	0.88775938	-4.11633005
FAM163A	0.260543526	2.847775086	1.757422848	0.079408346	0.88775938	-4.116884163
NPIPA5	-0.264169355	5.047347364	-1.757181654	0.07944948	0.88775938	-4.117172878
KIAA0513	0.178181182	8.001359158	1.757134275	0.079457562	0.88775938	-4.117229587
PLEKHM3	0.187818708	5.275696044	1.757032509	0.079474924	0.88775938	-4.117351389
EPG5	0.135942268	9.641640075	1.757006479	0.079479366	0.88775938	-4.117382543
ATP7A	0.164675203	8.279226926	1.756686533	0.079533973	0.88775938	-4.117765429
ARHGAP33	-0.179699991	8.617444127	-1.756297692	0.079600381	0.88775938	-4.118230671
MLYCD	0.133406344	8.536358057	1.756201605	0.079616799	0.88775938	-4.118345622
XRRA1	0.131159852	8.094677779	1.756031298	0.079645904	0.88775938	-4.118549349
MROH9	0.380275796	2.450362261	1.755869703	0.079673528	0.88775938	-4.118742636
PRKAA2	0.240718531	7.991705208	1.755851522	0.079676636	0.88775938	-4.118764382
PCDH1	0.188492358	9.978959634	1.755391759	0.079755276	0.88775938	-4.119314213
FAM227B	0.165524196	6.477779434	1.75532579	0.079766565	0.88775938	-4.119393093
PKIG	0.125139172	10.50470636	1.755073626	0.079809728	0.88775938	-4.119694585
TTC3	0.133363136	12.44862331	1.754991503	0.079823789	0.88775938	-4.119792763
CASC4	0.158937766	11.01738099	1.754818137	0.07985348	0.88775938	-4.120000008
SLC12A4	0.138281848	9.96216266	1.754458454	0.079915108	0.88775938	-4.120429916
DOC2B	0.281236988	8.228092851	1.754313181	0.07994001	0.88775938	-4.120603527
SSUH2	0.233715574	4.039794382	1.754034486	0.0799878	0.88775938	-4.120936547
AC010542.3	0.06792318	0.199018931	1.753881845	0.080013984	0.88775938	-4.121118921
ROBO4	0.14499633	8.37910536	1.753733701	0.080039404	0.88775938	-4.121295906
ZNF497	0.145512303	6.895761654	1.753616491	0.080059521	0.88775938	-4.121435924
HIVEP2	0.148614454	10.11774764	1.753005294	0.080164486	0.88775938	-4.122165907
RAX	-0.213933934	0.85986821	-1.752891698	0.080184007	0.88775938	-4.122301552
VPS13A	0.169696963	9.329180077	1.752876348	0.080186645	0.88775938	-4.122319881
BCL2L13	0.120855777	10.34412153	1.75254792	0.080243107	0.88775938	-4.122712006
GFRA2	0.304477742	4.749158195	1.752434097	0.080262683	0.88775938	-4.122847888
SLC46A3	0.177337892	7.842849272	1.75242295	0.0802646	0.88775938	-4.122861195
EIF4G3	0.139705892	10.96626547	1.752411237	0.080266615	0.88775938	-4.122875178
APCS	0.163631248	0.371443974	1.752061781	0.080326742	0.88775938	-4.123292298
FABP4	0.405901004	5.087124965	1.751861257	0.08036126	0.88775938	-4.123531613
EPHA4	0.288457324	7.969594772	1.751819899	0.080368381	0.88775938	-4.123580967
SP100	0.161177475	10.18794453	1.751454527	0.080431313	0.88775938	-4.124016939
FBXL4	0.14739966	9.131667765	1.751184843	0.080477789	0.88775938	-4.124338676
PDP1	0.172360297	10.14886108	1.751181789	0.080478315	0.88775938	-4.124342318
THRSP	-0.290881066	2.667551259	-1.75069199	0.080562781	0.88775938	-4.12492653
ABCC11	0.236525939	3.405817454	1.749893212	0.080700685	0.88775938	-4.125878931
GABRA4	0.117352077	0.38965523	1.749280323	0.080806627	0.88775938	-4.126609403
ABLIM3	0.215228044	5.807035814	1.748880324	0.080875831	0.88775938	-4.127086005
FGF10	0.234939086	1.420773946	1.748742499	0.080899687	0.88775938	-4.1272502
SLC24A4	0.211824842	3.729997081	1.748527457	0.08093692	0.88775938	-4.12750636
SUMF2	0.160651035	11.68183896	1.74843829	0.080952363	0.88775938	-4.127612569
CHTF18	-0.156427681	10.33519097	-1.748096998	0.081011493	0.88775938	-4.128019036
VPS39	0.102476073	11.24291354	1.748023796	0.08102418	0.88775938	-4.128106206
CD36	-0.281095761	6.034117763	-1.74791048	0.081043823	0.88775938	-4.128241138
FAT2	0.367739948	7.319178534	1.747904676	0.081044829	0.88775938	-4.128248049
SLC35C1	0.122100662	10.37227462	1.747241792	0.081159816	0.88775938	-4.129037212
GATM	0.251055724	8.292379897	1.746623453	0.081267195	0.88775938	-4.129773077
EMCN	0.22303803	6.689746546	1.746427428	0.08130126	0.88775938	-4.130006307
HAND2	0.288032204	6.026615822	1.746192179	0.081342157	0.88775938	-4.130286171
SAT1	0.183912167	14.09412164	1.74613734	0.081351693	0.88775938	-4.130351405
MBLAC1	-0.146266132	6.461539414	-1.746005304	0.081374657	0.88775938	-4.130508461
EXD1	-0.190422811	1.685916233	-1.745618677	0.081441928	0.88775938	-4.130968282
LMBRD1	0.16125671	9.901501096	1.74560306	0.081444647	0.88775938	-4.130986853
VPS53	0.096847134	10.59802917	1.745425712	0.081475521	0.88775938	-4.131197741
BICRAL	0.136657943	9.055912	1.745187393	0.081517024	0.88775938	-4.131481096
ROBO2	0.351683538	8.051632691	1.745167117	0.081520556	0.88775938	-4.131505203
MSI2	0.141444422	10.94153585	1.745156331	0.081522434	0.88775938	-4.131518026
PYGM	0.223493973	5.438311416	1.745111538	0.081530237	0.88775938	-4.131571279
CCDC134	0.151645962	7.060079579	1.745072432	0.08153705	0.88775938	-4.131617768
NUDT13	0.165628442	5.938499585	1.745019128	0.081546337	0.88775938	-4.131681136
WDR47	0.161807033	8.382104112	1.745014285	0.081547181	0.88775938	-4.131686894
TLX2	-0.293239524	2.489932975	-1.744646687	0.081611251	0.88775938	-4.132123842
TMBIM6	0.120392604	14.49584279	1.744319553	0.081668303	0.88775938	-4.132512616
HACL1	0.141217836	8.630395121	1.743698016	0.081776788	0.88775938	-4.133251068
AC010547.4	0.112677518	0.465174838	1.743556917	0.081801432	0.88775938	-4.133418672
TCF15	-0.304177499	4.446528254	-1.743397113	0.08182935	0.88775938	-4.133608479
SLC13A5	0.36161924	4.157464835	1.742860635	0.081923132	0.88775938	-4.134245555
HAPLN3	0.226227028	10.710913	1.742561754	0.081975417	0.88775938	-4.134600397
ANXA13	0.30797089	2.749430949	1.742476078	0.08199041	0.88775938	-4.134702104
NOX4	0.210300776	6.450981772	1.742387205	0.082005964	0.88775938	-4.134807599
FGF2	0.244198806	6.050766175	1.742328847	0.08201618	0.88775938	-4.13487687
SQOR	0.178196584	9.42494134	1.742200772	0.082038602	0.88775938	-4.135028887
PIK3C3	0.143695493	9.504470891	1.741901191	0.08209107	0.88775938	-4.135384428
ACOX1	0.110335903	10.99650893	1.741706311	0.082125215	0.88775938	-4.135615677
ARL14	0.276707689	2.266489063	1.741659157	0.082133479	0.88775938	-4.135671627
C10orf67	0.2798363	2.659170375	1.740566114	0.082325223	0.88775938	-4.136968153
AKAP3	0.231383005	5.36373484	1.739831614	0.082454275	0.88775938	-4.137838938
MAOA	0.221411639	8.849999945	1.739626574	0.08249033	0.88775938	-4.138081958
FAM102A	0.135833313	11.03466882	1.739525365	0.082508132	0.88775938	-4.138201903
MKX	0.342299989	5.55208132	1.739525361	0.082508133	0.88775938	-4.138201908
DNAJC16	0.128365809	9.725263048	1.739400694	0.082530065	0.88775938	-4.138349645
PNMA8C	0.223247659	1.680779715	1.739107743	0.082581621	0.88775938	-4.138696767
LGR5	0.435000217	10.29387684	1.738905801	0.082617175	0.88775938	-4.138936018
ABCD2	0.24308775	3.27843614	1.738559288	0.082678213	0.88775938	-4.139346484
ATP6V1C1	0.142746844	10.45643385	1.738404861	0.082705427	0.88775938	-4.139529387
NT5M	-0.198075449	6.550023092	-1.738322062	0.082720021	0.88775938	-4.139627448
HES5	0.284088753	3.263831649	1.738260877	0.082730807	0.88775938	-4.139699907
A1CF	0.21206485	1.25170823	1.737975522	0.082781125	0.88775938	-4.14003781
LRRC19	0.268802696	2.764121042	1.737962533	0.082783416	0.88775938	-4.14005319
GRIN2A	0.301905033	3.043694042	1.737899345	0.082794562	0.88775938	-4.140128006
KBTBD11	0.289029848	6.076320037	1.73753915	0.082858121	0.88775938	-4.140554435
ASAH1	0.146869651	12.03650862	1.737484537	0.082867761	0.88775938	-4.140619083
RIBC2	0.249601642	7.175576921	1.737466812	0.08287089	0.88775938	-4.140640064
ATRN	0.14332877	10.98086642	1.737225508	0.082913497	0.88775938	-4.14092568
MAP4	0.11174615	12.78677611	1.737180573	0.082921433	0.88775938	-4.140978861
TOX	0.273507661	7.144315088	1.737157449	0.082925518	0.88775938	-4.14100623
SPINK1	0.390609363	3.589125892	1.737071449	0.082940709	0.88775938	-4.141108008
BACH1	0.166773883	9.355160072	1.736688275	0.083008421	0.888000216	-4.141561425
AXDND1	0.23574267	3.418749827	1.736046409	0.083121948	0.888401622	-4.142320737
AP000721.1	0.134290963	1.055649881	1.735964709	0.083136408	0.888401622	-4.142417367
ICA1L	0.203302369	7.71574202	1.734855222	0.083332968	0.889217288	-4.143729149
ZCCHC18	0.224700495	4.662452789	1.734833331	0.08333685	0.889217288	-4.143755023
RBFOX2	0.129813413	10.90355556	1.734767316	0.083348558	0.889217288	-4.143833048
PCDH17	0.176097747	7.836784322	1.734267218	0.083437294	0.889389627	-4.144424031
MEOX1	0.336320493	5.295907706	1.733995843	0.083485478	0.889389627	-4.144744654
CDCA3	-0.174487479	9.283325094	-1.733910935	0.083500559	0.889389627	-4.144844961
TAS2R40	0.053344228	0.093753	1.733632497	0.083550027	0.889434195	-4.14517386
SLC25A46	0.174716861	9.471141414	1.733305624	0.083608132	0.889570596	-4.145559907
NRIP1	0.209004592	9.923519357	1.732678337	0.08371973	0.88985379	-4.14630055
ZC2HC1C	0.176489339	7.163039222	1.732646705	0.08372536	0.88985379	-4.146337892
ETV5	0.238663011	9.557502724	1.731607756	0.083910471	0.890286742	-4.147563985
LRRTM2	0.225442992	2.466508976	1.731062532	0.084007747	0.890286742	-4.148207131
CREB3L2	0.133732723	10.85443854	1.730792003	0.084056047	0.890286742	-4.148526172
PID1	0.244829388	5.019029706	1.730765841	0.084060719	0.890286742	-4.148557022
CDNF	0.167315367	4.819908408	1.730698713	0.084072708	0.890286742	-4.148636178
SPRY3	0.189367372	7.923403511	1.730559851	0.084097514	0.890286742	-4.148799914
CDYL2	0.182132142	8.198932024	1.730246107	0.08415358	0.890286742	-4.149169809
AC006030.1	0.159898563	1.555747654	1.730052913	0.08418812	0.890286742	-4.149397546
FHDC1	0.174342669	8.410823518	1.729468535	0.084292665	0.890286742	-4.150086259
FAM19A2	0.202063974	5.451281081	1.729358745	0.084312318	0.890286742	-4.150215625
VPS35	0.148850967	11.67477057	1.729335385	0.0843165	0.890286742	-4.150243149
ERBB4	0.361191761	8.378515548	1.728986114	0.084379049	0.890286742	-4.150654638
LONP2	0.117136892	10.98058748	1.728918459	0.084391169	0.890286742	-4.150734336
KIAA0895	0.179306926	8.353904301	1.728865331	0.084400688	0.890286742	-4.150796918
RBFOX3	0.363296871	3.616442691	1.728101259	0.084537681	0.890810219	-4.151696752
DNAJC5	0.112893102	11.52310083	1.727998701	0.084556083	0.890810219	-4.151817503
SNRK	0.127523753	9.70045896	1.727829897	0.084586378	0.890810219	-4.152016236
FBXL17	0.154429544	8.725026594	1.726966866	0.084741404	0.891225244	-4.153031982
MYH2	-0.176103541	0.754413143	-1.726883961	0.084756308	0.891225244	-4.153129531
MAPK15	0.271564744	9.352007487	1.72685278	0.084761914	0.891225244	-4.153166219
NCS1	0.173582872	9.976914463	1.726514402	0.084822771	0.891387937	-4.153564312
CDKN2B	0.235442237	7.980989869	1.725721397	0.084965532	0.892358768	-4.154496959
ARHGAP31	0.148951017	8.070768872	1.725496689	0.085006021	0.892358768	-4.15476116
OR6A2	0.068355583	0.147545574	1.724516187	0.085182874	0.892801152	-4.155913591
PRSS57	0.179293721	1.099211467	1.72402954	0.085270761	0.892801152	-4.15648533
ZNF106	0.138497404	10.23950236	1.723935862	0.085287687	0.892801152	-4.156595369
MALL	0.28354638	5.197410983	1.723560027	0.085355623	0.892801152	-4.157036788
FAM151B	0.135829923	5.27482634	1.722876273	0.085479331	0.892801152	-4.157839615
CD8B2	0.292236993	1.732165813	1.722392462	0.085566952	0.892801152	-4.15840749
ENTPD7	0.1597077	8.551798669	1.721876215	0.085660528	0.892801152	-4.159013264
CXorf49B	0.040037369	0.067564134	1.721328766	0.08575985	0.892801152	-4.159655454
MSRB3	0.21666039	7.820529783	1.721259468	0.085772429	0.892801152	-4.15973673
SEMA6A	0.234636871	9.084552677	1.721189552	0.085785122	0.892801152	-4.159818729
SH2D3A	0.15379577	8.94168407	1.720821816	0.085851907	0.892801152	-4.160249958
RDM1	-0.200281396	5.108010803	-1.720570782	0.085897522	0.892801152	-4.160544284
OR2J3	-0.05846441	0.113589512	-1.7203488	0.085937875	0.892801152	-4.160804511
SLC26A8	0.168019292	3.366732307	1.719605188	0.086073162	0.892801152	-4.161676001
STX2	0.171943146	7.926569732	1.719436126	0.086103944	0.892801152	-4.161874084
ITIH5	0.279877397	8.851237958	1.719359045	0.086117982	0.892801152	-4.161964392
TJP2	0.148758225	11.05382866	1.719292442	0.086130113	0.892801152	-4.162042419
KCNRG	0.25959978	4.966558403	1.719123092	0.086160964	0.892801152	-4.162240804
CEP19	0.178243794	6.479817364	1.719118243	0.086161847	0.892801152	-4.162246484
MEGF8	0.141585807	10.94102798	1.719106518	0.086163984	0.892801152	-4.162260219
EFR3A	0.166592677	10.45044638	1.718987669	0.086185641	0.892801152	-4.162399432
ZNF24	0.13515682	10.92075262	1.718981683	0.086186732	0.892801152	-4.162406443
LEKR1	0.211848712	4.718420862	1.718862576	0.08620844	0.892801152	-4.162545948
AMY1A	0.083017764	0.202086593	1.718608603	0.086254745	0.892801152	-4.162843386
SERTAD2	0.157336928	9.916695436	1.718368859	0.086298474	0.892801152	-4.163124118
ZSCAN5C	0.137594746	1.107119972	1.718319704	0.086307442	0.892801152	-4.163181672
EPN2	0.120086329	9.966975348	1.718165389	0.0863356	0.892801152	-4.163362345
RHBDD1	0.118978132	9.397230243	1.718118796	0.086344104	0.892801152	-4.163416893
PEX11G	0.164307295	7.499821092	1.717822514	0.086398193	0.892801152	-4.163763727
DDX39A	-0.124643128	11.75090974	-1.716764799	0.086591513	0.892801152	-4.165001429
ACKR2	0.287523593	6.995432597	1.716530787	0.086634331	0.892801152	-4.165275161
EPHB4	0.158760014	11.38022262	1.716472414	0.086645014	0.892801152	-4.165343436
PELI2	0.256350266	7.757417982	1.716457175	0.086647803	0.892801152	-4.16536126
KHDC3L	0.157039398	0.793481714	1.715598164	0.086805146	0.892801152	-4.166365715
MAFF	0.177699022	9.665627309	1.715422446	0.08683736	0.892801152	-4.166571124
ANKRD28	0.146243296	10.23326393	1.715366095	0.086847693	0.892801152	-4.166636992
AL133352.1	0.164595058	1.081210349	1.714364977	0.08703143	0.892801152	-4.167806834
GSTT2B	-0.290046185	5.085444956	-1.714115033	0.087077352	0.892801152	-4.168098797
PREX2	0.256030561	9.314455489	1.714111101	0.087078074	0.892801152	-4.168103389
CAPZA2	0.173665843	10.95937843	1.713994977	0.087099416	0.892801152	-4.168239021
CFAP300	0.31097551	6.63004268	1.713449118	0.087199795	0.892801152	-4.168876458
RWDD2A	0.129822943	8.04934616	1.713410975	0.087206812	0.892801152	-4.168920993
IL9	0.056111885	0.109975938	1.712938613	0.087293756	0.892801152	-4.169472428
EZH1	0.117830396	9.603060195	1.712655143	0.087345966	0.892801152	-4.169803278
APOBEC4	0.465141976	3.669918149	1.71258777	0.087358379	0.892801152	-4.169881905
RXFP3	0.102384554	0.32655592	1.712416502	0.087389939	0.892801152	-4.170081765
CXorf36	0.164113226	7.918853605	1.712381149	0.087396455	0.892801152	-4.170123018
CRCT1	0.196493443	0.617881015	1.712378648	0.087396916	0.892801152	-4.170125936
AL645941.2	0.203550887	1.868212987	1.712366159	0.087399218	0.892801152	-4.170140509
SAA2	0.430855908	6.362501474	1.712170896	0.087435214	0.892801152	-4.17036834
AC090360.1	0.215689625	4.58084957	1.711904029	0.087484429	0.892801152	-4.170679677
EHHADH	0.192155053	7.676262993	1.71164934	0.08753142	0.892801152	-4.170976761
PICALM	0.129941073	11.59232234	1.711601953	0.087540165	0.892801152	-4.171032032
SNTA1	-0.183380776	9.207811998	-1.711569557	0.087546144	0.892801152	-4.171069816
SMURF2	0.138138233	9.774085713	1.711325565	0.087591187	0.892801152	-4.171354369
ARL4C	0.221814209	10.64549272	1.71074152	0.087699081	0.892801152	-4.172035342
MYO10	0.14246501	11.68861698	1.71065357	0.087715338	0.892801152	-4.172137869
TMEM245	0.140778217	10.39320829	1.709385249	0.087950048	0.892801152	-4.173615818
CREBRF	0.14957875	8.588947506	1.709355041	0.087955644	0.892801152	-4.173651006
KANK2	0.15054831	11.22414586	1.709314843	0.087963091	0.892801152	-4.173697829
MCU	0.139088998	10.07007952	1.709194568	0.087985378	0.892801152	-4.173837921
MNS1	0.238355911	7.449870193	1.709082006	0.08800624	0.892801152	-4.173969021
KCNJ3	0.29429238	1.932997219	1.709081163	0.088006396	0.892801152	-4.173970002
CHM	0.168693122	8.435603006	1.708882255	0.08804327	0.892801152	-4.174201647
C2orf42	0.118905996	8.106467904	1.708314431	0.088148604	0.892801152	-4.174862779
FECH	0.151301369	9.506931207	1.708189548	0.088171784	0.892801152	-4.175008154
IQCF3	0.117628784	0.485644895	1.707487281	0.088302226	0.892801152	-4.175825463
FGF14	0.346743863	3.630014967	1.707264602	0.088343619	0.892801152	-4.17608455
SHROOM4	0.16891903	8.26340205	1.706959192	0.088400418	0.892801152	-4.176439841
SLC35F2	0.194790155	9.849472564	1.706906095	0.088410296	0.892801152	-4.176501604
CCDC17	0.301249588	6.794579239	1.706618293	0.088463851	0.892801152	-4.176836345
CALHM3	-0.301557848	2.372459967	-1.706571235	0.08847261	0.892801152	-4.176891072
TFDP2	0.127285925	10.82929583	1.706371711	0.088509757	0.892801152	-4.177123097
EDDM3A	0.159212832	0.582442991	1.706325582	0.088518347	0.892801152	-4.177176737
EMP1	0.236351577	10.41190946	1.706275505	0.088527673	0.892801152	-4.177234966
GNA11	0.131204919	10.78702227	1.70623818	0.088534624	0.892801152	-4.177278365
CAMK2N2	-0.239088604	3.665738294	-1.705520739	0.08866833	0.892801152	-4.17811239
CCDC189	0.182396915	6.106912092	1.705005063	0.088764534	0.892801152	-4.178711648
OPN5	0.239764035	1.088238	1.704989655	0.08876741	0.892801152	-4.178729551
DNM3	0.198921699	6.817246914	1.704893875	0.088785288	0.892801152	-4.178840834
MBD3L2	0.077736868	0.120431162	1.704591642	0.088841723	0.892801152	-4.179191949
AMY2A	0.122647649	0.472693543	1.704408487	0.088875936	0.892801152	-4.179404696
OR4K5	0.044673824	0.053360483	1.703958326	0.088960072	0.892801152	-4.179927494
SLC32A1	0.22140985	1.078278156	1.703916757	0.088967845	0.892801152	-4.179975765
C11orf87	0.319865513	2.27429682	1.703413626	0.089061964	0.892801152	-4.180559905
GTPBP1	0.108393736	10.8322703	1.703135759	0.089113978	0.892801152	-4.180882438
PLXDC1	0.148766752	7.956445772	1.703025067	0.089134705	0.892801152	-4.181010909
BTG4	0.229379717	1.314872303	1.702928918	0.089152712	0.892801152	-4.181122495
4-Mar	0.268985767	2.939384805	1.702866695	0.089164367	0.892801152	-4.181194704
TMEM200C	0.290627428	5.732630026	1.702856858	0.08916621	0.892801152	-4.18120612
GPR75-ASB3	0.124615562	0.796813335	1.70266628	0.089201915	0.892801152	-4.181427267
PACRGL	0.144813497	8.18179536	1.702419446	0.089248178	0.892801152	-4.181713657
DCAF12L2	0.292728502	2.0886497	1.702097697	0.08930851	0.892801152	-4.182086907
TANK	0.145712074	9.797978276	1.702030975	0.089321026	0.892801152	-4.1821643
LRP1	0.152691953	12.23149838	1.701060329	0.089503255	0.893753995	-4.183289849
PDLIM5	0.14747595	11.23090714	1.700963972	0.089521362	0.893753995	-4.183401548
RGS5	0.196897208	10.44023038	1.700569359	0.089595544	0.893753995	-4.183858929
AFP	0.215405804	1.243503524	1.699992971	0.089703988	0.893753995	-4.184526811
NT5DC3	0.14780865	8.649952186	1.699730088	0.089753483	0.893753995	-4.184831349
PM20D2	0.19847859	8.788530379	1.699178992	0.089857313	0.893753995	-4.185469617
ZNF479	-0.071583091	0.129278147	-1.699025085	0.089886327	0.893753995	-4.185647832
FGF21	-0.215493328	1.107942083	-1.69888421	0.089912892	0.893753995	-4.185810944
DEFB108B	0.066751894	0.145010668	1.698850643	0.089919222	0.893753995	-4.185849807
FLRT2	0.259386409	6.92415279	1.69841237	0.090001911	0.893753995	-4.186357164
CLTC	0.136761671	13.24907634	1.697399915	0.090193165	0.893753995	-4.187528717
GPR62	-0.221704673	2.432906081	-1.697383068	0.09019635	0.893753995	-4.187548205
SNX18	0.143574782	9.303917478	1.697177282	0.090235265	0.893753995	-4.187786242
APOL6	0.193024016	10.13876589	1.697101139	0.090249667	0.893753995	-4.187874311
CCDC93	0.138430013	9.505187807	1.696972439	0.090274014	0.893753995	-4.188023159
PRDM1	0.187174962	8.593129255	1.696905764	0.09028663	0.893753995	-4.188100269
OR1J1	0.120448678	0.553164316	1.696825354	0.090301846	0.893753995	-4.188193258
CMTM2	0.180904145	3.122542616	1.696665162	0.090332166	0.893753995	-4.188378498
GPRC5C	0.228334042	11.11089553	1.696645601	0.090335869	0.893753995	-4.188401116
SLC22A1	0.163287405	3.809595414	1.696384269	0.090385352	0.893753995	-4.18870327
TCTEX1D1	0.211404704	2.814075169	1.696249378	0.090410901	0.893753995	-4.188859213
POTEH	-0.148465431	0.453824997	-1.695307436	0.090589477	0.893753995	-4.189947825
ECM2	0.219788668	6.030820311	1.695214669	0.090607079	0.893753995	-4.190055005
ARHGAP36	0.251067528	1.594433847	1.695147181	0.090619887	0.893753995	-4.190132974
NXPH3	0.264552332	5.548600886	1.694873856	0.090671772	0.893753995	-4.190448718
DHH	0.208687499	2.850630221	1.69487299	0.090671936	0.893753995	-4.190449718
SYMPK	0.10987517	12.0706407	1.694869171	0.090672661	0.893753995	-4.190454129
POPDC2	0.145159176	5.696563605	1.694775334	0.09069048	0.893753995	-4.190562518
SHANK2	0.233489629	9.068273829	1.694202721	0.090799274	0.894070399	-4.191223796
LFNG	-0.208815997	9.725062711	-1.693788529	0.090878034	0.894070399	-4.191701985
HIPK1	0.148207275	11.04659296	1.69364959	0.090904466	0.894070399	-4.191862366
SLFN13	0.353530974	8.069919024	1.693648528	0.090904668	0.894070399	-4.191863592
AC093668.2	0.064637168	0.158202494	1.693348385	0.090961789	0.894184438	-4.19221001
ELN	0.25849768	9.631668246	1.693013651	0.091025528	0.894363379	-4.192596281
[truncated: 17,642 more rows]
