# Supplementary material for: Prediction of Clinical Outcome in Endometrial Carcinoma Based on a 3-lncRNA Signature
Source: Front Cell Dev Biol. 2022 Feb 1;9:814456. doi: 10.3389/fcell.2021.814456 (PMC8844015; doi:10.3389/fcell.2021.814456)
Supplement: Supplementary file 3 [file Table1.CSV]

	tumor	tumor	tumor	tumor	tumor	tumor	normal	tumor	tumor	tumor	tumor	tumor	tumor	tumor	tumor	tumor	tumor	tumor	tumor	tumor	tumor	tumor	tumor	tumor	tumor	tumor	tumor	tumor	tumor	tumor	tumor	tumor	tumor	tumor	tumor	tumor	tumor	tumor	tumor	tumor	tumor	tumor	tumor	tumor	tumor	tumor	tumor	tumor	tumor
lncRNA	TCGA-AX-A06J-01A	TCGA-EY-A214-01A	TCGA-AX-A05T-01A	TCGA-BG-A0M8-01A	TCGA-BG-A0LX-01A	TCGA-EY-A5W2-01A	TCGA-AX-A2HA-11A	TCGA-D1-A2G0-01A	TCGA-B5-A0KB-01B	TCGA-A5-A0G1-01A	TCGA-EO-A3KW-01A	TCGA-AP-A1DK-01A	TCGA-D1-A160-01A	TCGA-AX-A1C7-01A	TCGA-FI-A2D4-01A	TCGA-B5-A11X-01A	TCGA-AP-A1DQ-01A	TCGA-BS-A0V4-01A	TCGA-DF-A2L0-01A	TCGA-BK-A6W3-01A	TCGA-AJ-A3OJ-01A	TCGA-FI-A2EU-01A	TCGA-AX-A3FS-01A	TCGA-D1-A17R-01A	TCGA-DF-A2KZ-01A	TCGA-AJ-A5DW-01A	TCGA-EY-A1GH-01A	TCGA-AP-A05A-01A	TCGA-B5-A0K1-01A	TCGA-BG-A0MS-01A	TCGA-E6-A1LZ-01A	TCGA-B5-A11E-01A	TCGA-B5-A5OE-01A	TCGA-KP-A3W0-01A	TCGA-AJ-A3EM-01A	TCGA-BG-A0YV-01A	TCGA-AP-A1DR-01A	TCGA-AP-A0LG-01A	TCGA-BG-A186-01A	TCGA-AX-A1CK-01A	TCGA-AX-A2HC-01A	TCGA-A5-A0GP-01A	TCGA-B5-A11P-01B	TCGA-EY-A2OQ-01A	TCGA-DF-A2KR-01A	TCGA-FI-A3PV-01A	TCGA-BK-A0CA-01B	TCGA-AJ-A3BH-01A	TCGA-A5-A0R7-01A
KIAA0087	0	1.584962501	2.584962501	1.584962501	0	0	3	0	0	1	1	3	2.584962501	2	0	1	2	0	1	1	0	0	1.584962501	1	1	0	1	1	2	0	0	0	1	4.169925001	0	1	1.584962501	2.321928095	3.321928095	2.584962501	1	2	1	1	2	0	3.321928095	1.584962501	0
RP11-96C23.13	0	1.584962501	1	0	1.584962501	2.321928095	2.321928095	1	0	2.321928095	1	1.584962501	0	2	0	0	1.584962501	0	0	0	2	0	1	0	0	1.584962501	0	0	1	1	0	1	3.906890596	2	0	1.584962501	0	0	0	0	0	0	1.584962501	2.321928095	0	2.321928095	1.584962501	1.584962501	0
C2orf48	2.321928095	5.087462841	2.584962501	1.584962501	5.554588852	2.807354922	2.321928095	4.392317423	3.459431619	3.906890596	7.087462841	5.392317423	3.169925001	6.442943496	4	4.459431619	4.584962501	0	4	4.169925001	3.321928095	4.906890596	4	4.523561956	1	3.584962501	1.584962501	3.584962501	2.807354922	1.584962501	5.087462841	3.584962501	7.247927513	4.087462841	6.491853096	5.087462841	2.321928095	2	3	6	4	3	3.584962501	5.491853096	4.807354922	5.700439718	4.459431619	4.584962501	4.523561956
C20orf166-AS1	2	3	1.584962501	2	2.584962501	2.807354922	6.14974712	1	1	1	1.584962501	0	1	4.700439718	1	1.584962501	1	2.584962501	1	5.087462841	2	0	2.584962501	1.584962501	3.321928095	3.321928095	0	0	0	1.584962501	0	1	1.584962501	3.169925001	4	0	0	1	2.321928095	0	0	2.584962501	1	2.584962501	2.321928095	2	1	1.584962501	4.64385619
CTD-2527I21.15	5.459431619	7.033423002	2.807354922	4.523561956	4.247927513	8.535275377	3.321928095	2.807354922	4.392317423	6.189824559	7.554588852	0	6.189824559	5.672425342	2.321928095	2	2.584962501	5.672425342	4	8.426264755	5.285402219	4	3.321928095	7.936637939	5.247927513	4.523561956	4.64385619	2	5.459431619	4.700439718	3.459431619	6.539158811	9.184875343	3.584962501	4.95419631	4.459431619	3.906890596	5.285402219	3.584962501	4.807354922	1.584962501	6.569855608	5.247927513	6	8.654636029	5.321928095	4.807354922	0	5.357552005
C10orf91	5.129283017	3.169925001	0	2.321928095	8.965784285	4	2	5.209453366	0	5.459431619	5.169925001	6.686500527	4.906890596	3.321928095	0	1.584962501	2.321928095	5.247927513	1	5.357552005	4.857980995	2.321928095	8.375039431	3	4.584962501	2	2	4.087462841	2	2.321928095	7.21916852	1.584962501	6.768184325	5.727920455	1	2.807354922	2	3.459431619	1.584962501	1.584962501	4.169925001	2.807354922	5.087462841	8.30833903	3.169925001	4.857980995	2.321928095	7.820178962	2
ACTA2-AS1	0	3.584962501	1.584962501	4.754887502	5.209453366	6.357552005	7.523561956	2.321928095	4.169925001	4.169925001	1.584962501	6.882643049	5	2	2.807354922	4.321928095	3.459431619	6.022367813	5.129283017	5.285402219	4.523561956	3	6.686500527	4.087462841	6.781359714	4.087462841	3	2.584962501	2.321928095	3.169925001	3.807354922	2.807354922	2.321928095	6.06608919	6.247927513	3.700439718	3.807354922	3.459431619	3.807354922	4.523561956	4.584962501	3.906890596	3.459431619	2.321928095	2.807354922	4.459431619	6.87036472	4.807354922	6.539158811
LINC01559	0	3.321928095	2.321928095	4.584962501	3.906890596	4.459431619	0	4.087462841	2.321928095	0	4	4.087462841	2.321928095	1	1	2	0	1	0	5.357552005	2	0	2	3.459431619	6.672425342	2.321928095	4.392317423	2.584962501	2	1	7.74819285	1.584962501	9.353146825	2.321928095	3.584962501	2.321928095	3.807354922	3.321928095	0	1.584962501	0	4.392317423	2.321928095	1.584962501	4.169925001	4.392317423	3.807354922	8.475733431	1.584962501
WT1-AS	0	1	0	6.321928095	4.087462841	5.977279923	8.169925001	3.807354922	3.459431619	0	10.67419227	6.584962501	4	10.19967234	4.64385619	2.321928095	5.832890014	4.087462841	5.700439718	5.044394119	5.614709844	10.03891899	4.523561956	3	5.321928095	4.392317423	3.169925001	1.584962501	3.584962501	3.169925001	1	4.247927513	3.584962501	8.781359714	8.888743249	6.50779464	3	1	3.807354922	4.95419631	2.321928095	4.459431619	1	1.584962501	1	6.475733431	8.060695932	5.832890014	3.906890596
MUC2	7.820178962	4.523561956	4.64385619	2.807354922	5.209453366	6.06608919	2.321928095	1	0	7.22881869	4.087462841	5.857980995	7.129283017	2.321928095	2.584962501	0	0	5.882643049	2	5.426264755	5.129283017	3	3.321928095	5.044394119	1	2.807354922	2	5.727920455	6.523561956	4.523561956	2.584962501	4.459431619	1.584962501	3.807354922	7.499845887	3.906890596	2.584962501	2.584962501	4.700439718	4.247927513	0	7.426264755	4	1	1	5.209453366	6	1.584962501	4.584962501
RP11-465L10.10	3.584962501	3.169925001	2.321928095	4.169925001	2.584962501	4	2.584962501	4.906890596	5.044394119	2.321928095	5.754887502	3.459431619	3.584962501	5.321928095	2.584962501	3	4	2.584962501	4.584962501	2.807354922	3	3.807354922	1	2.584962501	1.584962501	3.169925001	3.169925001	4.087462841	3.321928095	4.087462841	4.169925001	3.321928095	4.247927513	4.459431619	4.807354922	5.882643049	4.087462841	2.807354922	1.584962501	2.584962501	4.169925001	3.584962501	3.700439718	4.321928095	4	3.906890596	1.584962501	3.321928095	4.64385619
RP11-497E19.1	0	0	0	2	0	0	0	0	0	0	0	2.584962501	0	1	0	2.321928095	0	0	0	1	1	1	3.459431619	0	0	1	0	0	0	0	0	0	0	0	2.807354922	1	0	0	0	1	3.700439718	2	0	1	0	1	3.321928095	0	1.584962501
RP11-474D1.3	4.523561956	3.584962501	6.108524457	2.807354922	9.972979786	5.169925001	1.584962501	1	1	5.977279923	1.584962501	5.426264755	2.807354922	0	7.813781191	1	0	2	5.247927513	9.63481105	2	2.584962501	1	8.714245518	2.584962501	7.238404739	2.807354922	2.807354922	4.95419631	5.882643049	0	3.807354922	1	1.584962501	1	1.584962501	2	7	9.124121312	8.357552005	6.62935662	5.459431619	6.686500527	2	5.392317423	3.700439718	3.807354922	5.044394119	6.169925001
LINC00488	1.584962501	1	5.781359714	0	1	7.523561956	1.584962501	1	4.459431619	0	7.169925001	6.285402219	0	4.807354922	1.584962501	0	0	3	3.321928095	4.459431619	9.038918989	1.584962501	2.321928095	4.64385619	9.025139562	1.584962501	1	2.321928095	2.807354922	3.584962501	4.906890596	2	4.321928095	3.169925001	3.807354922	3.700439718	2	3.169925001	0	1	6.62935662	2.321928095	5.209453366	6.95419631	0	3.169925001	5.129283017	6.988684687	3
AC011298.2	0	2	1	7.851749041	2.584962501	3.700439718	1.584962501	4.087462841	3.459431619	5.754887502	5	3.807354922	2.584962501	8.383704292	1.584962501	0	6.357552005	6.266786541	3.321928095	5.857980995	2.807354922	0	2	5	3.459431619	1	1	5.64385619	1.584962501	3.459431619	4	1	9.781359714	2	3.459431619	3.459431619	0	0	7.754887502	1.584962501	0	1	0	1.584962501	8.438791853	10.33650656	2	0	1
LINC00473	0	1.584962501	0	1.584962501	2.584962501	4.807354922	8.535275377	1.584962501	1.584962501	0	2	1.584962501	3	0	2	0	4.95419631	0	4.807354922	0	1.584962501	4.247927513	6.247927513	0	3	1.584962501	0	1	0	1.584962501	1	2.807354922	4.247927513	4.807354922	7.948367232	1	2.807354922	1	1	1.584962501	2.807354922	1.584962501	0	0	0	5.087462841	6.087462841	2	1
AC003090.1	0	0	1.584962501	4.857980995	3.169925001	1	4	0	1	0	3	3.459431619	2	0	0	2	2.584962501	1.584962501	2	3.169925001	0	1.584962501	4	1	2	4.459431619	1.584962501	2	0	2.321928095	1	2	3.459431619	3	2.807354922	1	0	0	3.169925001	1.584962501	1.584962501	3.321928095	0	2.321928095	2.807354922	2	5.129283017	2.807354922	3.807354922
MIR503HG	1	3.321928095	1	5.882643049	4.087462841	5.584962501	8.290018847	6.22881869	3	3	4.459431619	4.700439718	4.392317423	3.584962501	1	3.169925001	3.321928095	5.930737338	7.515699838	5.930737338	4.523561956	6.044394119	3.169925001	3	3.169925001	4.857980995	4	1.584962501	3.459431619	3	5.523561956	3.459431619	8.353146825	4.392317423	2.321928095	4.087462841	0	1.584962501	4.700439718	5	2.321928095	4.321928095	1	3.169925001	6.672425342	5	5.523561956	8.417852515	7.055282436
RP11-554D15.1	0	6.209453366	3.169925001	6.044394119	1.584962501	0	0	2.321928095	4	5.906890596	6.044394119	3.906890596	2.584962501	1	5.285402219	0	0	0	5.832890014	6.321928095	8.14974712	7.8008999	5.087462841	0	6.87036472	5.044394119	2	0	6.741466986	0	7.044394119	4.321928095	8.577428828	0	2	7.948367232	0	0	0	1	0	5.727920455	0	0	1	6.539158811	3.321928095	6.169925001	3.700439718
LINC00885	7.098032083	8.06608919	2.584962501	6.409390936	6.700439718	5.426264755	2.807354922	0	4	1	2.807354922	7.06608919	3.459431619	4.523561956	3.459431619	0	3.321928095	3.321928095	5.523561956	6.209453366	5.64385619	2.584962501	0	6.129283017	3.459431619	6.129283017	2.321928095	5.087462841	4.64385619	2.321928095	7.499845887	6.14974712	8.912889336	4.321928095	8.247927513	5.614709844	5.64385619	4.700439718	4.321928095	3.459431619	0	6.285402219	6.832890014	2.584962501	7.820178962	6.22881869	4.754887502	0	6.357552005
PGM5-AS1	1	0	1.584962501	0	0	2	5.169925001	1	1	1	0	3.169925001	0	3.807354922	1	0	2.321928095	0	1.584962501	3.807354922	1.584962501	1	5	0	0	2.584962501	0	0	1	2.321928095	0	1.584962501	1.584962501	3.807354922	5.781359714	0	0	0	1	1	1	2	1	1	1	0	1	3.459431619	1
LINC00337	1	2.807354922	0	3	4.459431619	6.022367813	2.584962501	6.442943496	1	2	4.64385619	4.247927513	3	4.392317423	2.807354922	4.169925001	2.807354922	0	1	2	1.584962501	3.459431619	3	2.584962501	2.584962501	3.169925001	2.321928095	3	1.584962501	1.584962501	4.169925001	2.321928095	8.076815597	6.741466986	5.754887502	1.584962501	1.584962501	2.584962501	2.807354922	3.906890596	3.169925001	3.169925001	2.584962501	1.584962501	2.321928095	5.614709844	0	5.321928095	2.321928095
AC079630.4	0	2.807354922	2	2	2.321928095	4.64385619	4	0	2	1	2.584962501	3.700439718	1.584962501	0	0	2.321928095	2	0	1.584962501	1.584962501	2.321928095	1	2.321928095	0	0	1.584962501	2	0	0	0	2	0	3	3.321928095	1	1	0	2	3.321928095	4.169925001	0	1.584962501	0	2	2	2.321928095	3.169925001	3.906890596	2
RP11-390F4.3	0	5.129283017	4.700439718	2.321928095	5.700439718	7.562242424	3.321928095	8.294620749	5.672425342	4.584962501	6.209453366	5.614709844	5.247927513	4.95419631	1	4.459431619	4.95419631	7.857980995	3.807354922	3.169925001	4.857980995	6.169925001	2.321928095	5.044394119	3.584962501	4.584962501	6.044394119	2.584962501	4.857980995	1.584962501	6.169925001	5.906890596	8.885696373	5.087462841	3.906890596	8.247927513	0	6.820178962	5	6.14974712	4.247927513	4.857980995	5.247927513	5.95419631	2	6.375039431	4	5.672425342	5.357552005
CADM3-AS1	1	4.700439718	1	3.700439718	0	0	6.942514505	0	2.321928095	2	2.584962501	4.087462841	2.321928095	4.321928095	0	1.584962501	1	0	0	3.321928095	2	3.459431619	3	2.584962501	0	1.584962501	2	0	0	3.169925001	2	2.321928095	0	4.459431619	1	1	1	0	3.169925001	4.459431619	0	2.321928095	1	0	2	1	3.584962501	2.584962501	2.807354922
PTPRD-AS1	0	0	1	3.584962501	0	0	2.807354922	1	0	0	0	4.087462841	0	1	3	4.64385619	3	1.584962501	0	2.584962501	3.169925001	2.321928095	3.459431619	1	2.584962501	1	0	2	0	1	3.906890596	2	0	2.807354922	4.523561956	0	3.169925001	0	1	2.321928095	2.807354922	1.584962501	0	2	0	3.321928095	3	1	0
LINC00626	0	1	3.321928095	1.584962501	0	1	0	1.584962501	1.584962501	0	1	2.321928095	0	2.807354922	0	0	3.169925001	0	3.321928095	2	6.584962501	0	8.499845887	2	1	7.055282436	4.169925001	6.357552005	1	4.321928095	5.727920455	1	1.584962501	0	5.247927513	1.584962501	0	0	2.321928095	5.129283017	2.321928095	3.321928095	6.266786541	3.169925001	2.807354922	3.700439718	2	0	5.285402219
RP11-276H19.1	1	0	0	2	3	2	4.754887502	2.321928095	0	0	4.523561956	4.392317423	2	1.584962501	0	2.584962501	2.807354922	0	0	3.807354922	2.807354922	5.523561956	3	0	3.906890596	3	2.584962501	1.584962501	2	1.584962501	0	2.584962501	1.584962501	5.087462841	4.906890596	2.807354922	2.321928095	1.584962501	3.321928095	1	0	0	3.459431619	3.169925001	0	1.584962501	1	2.321928095	2.584962501
RP1-18D14.7	0	1.584962501	0	1	1.584962501	0	3.700439718	1	2	0	1	2	1	0	0	1	2.584962501	0	0	2.321928095	1	1	0	0	1.584962501	1	0	0	1.584962501	1	2	1	0	2.584962501	1	0	0	0	1.584962501	2	0	1	0	0	1	1	3	1	2
RP1-80N2.2	3.169925001	7.62935662	3.700439718	4.64385619	2.807354922	7	1.584962501	4.459431619	6.942514505	3.169925001	10.75822321	2	6.169925001	4.95419631	0	2.584962501	2.584962501	3.584962501	7.523561956	4.087462841	5.64385619	1	1.584962501	2.321928095	3.700439718	5.523561956	5.044394119	1.584962501	3	2	1.584962501	3	9.276124405	3.321928095	9.273795599	3	5.169925001	4.247927513	3.906890596	4.247927513	2.584962501	3.807354922	6.906890596	2.321928095	8.807354922	7.614709844	2.321928095	3.807354922	2
RP11-776H12.1	0	6.022367813	2.584962501	2	2	0	1	4.906890596	0	0	1	2	0	0	1	3.700439718	0	0	5.209453366	0	1	1	8.103287808	2	4.247927513	1.584962501	7.276124405	2	0	1	3.807354922	0	6.459431619	4.857980995	1	1.584962501	4.807354922	0	0	0	6.442943496	4.247927513	1	0	0	5.247927513	7.011227255	0	3.807354922
FAM138B	0	0	0	0	0	0	2	0	1	0	0	0	0	0	0	0	0	0	0	0	0	0	1	0	1	0	0	0	0	0	0	0	1	1.584962501	0	0	0	0	0	0	0	0	0	0	0	1	1.584962501	1	0
RP11-38J22.3	1.584962501	6.686500527	1.584962501	3.584962501	7.400879436	1	2.807354922	0	3.321928095	2	6.108524457	6.108524457	5.977279923	1	2.321928095	1	3.700439718	3.321928095	3.584962501	4.321928095	4	3.321928095	0	5.087462841	6.584962501	5.906890596	5.426264755	1	3.807354922	3.321928095	0	2.584962501	1	1.584962501	4	4.700439718	0	2	5.832890014	7.693486957	1	2.584962501	3.807354922	2.321928095	6.321928095	2	1	4.459431619	4
LINC00629	0	0	0	2.584962501	0	1	3.169925001	1.584962501	0	1	1.584962501	0	0	0	0	0	0	0	0	1	1.584962501	1	1	0	0	1	0	0	0	0	2	1	3.584962501	1	2.321928095	1	0	0	0	0	1	0	1	0	2.584962501	1	2	2.584962501	1
LINC00595	0	0	1	0	0	1.584962501	3.459431619	1	0	0	1	0	0	1.584962501	0	0	1	0	1.584962501	0	0	1.584962501	1	0	0	1	0	2	1	1.584962501	0	0	2	1	1	1.584962501	0	0	0	1	1.584962501	1.584962501	0	1	0	0	1	0	1.584962501
AC116035.1	0	1	1	0	0	0	1.584962501	0	0	0	0	0	0	1.584962501	0	1	0	0	0	0	0	2	0	0	0	0	0	0	0	0	1	0	6.459431619	0	0	0	0	1.584962501	0	1	0	1	1	0	0	0	0	0	0
LINC01537	0	2.584962501	1.584962501	2.321928095	2.321928095	1	4.169925001	1	2.584962501	1.584962501	1.584962501	3.807354922	1	1	0	0	3.169925001	1.584962501	0	1.584962501	3.321928095	0	1.584962501	1	1	1	0	3	0	0	0	0	2.584962501	2.321928095	2.321928095	2.321928095	0	0	1.584962501	1.584962501	1	2.321928095	1.584962501	0	1	1.584962501	1	3.169925001	1
NCAM1-AS1	0	0	0	0	0	0	3.169925001	2	0	0	1	0	0	1	0	0	0	0	0	0	0	1	0	0	1	0	0	0	0	0	1.584962501	0	0	1	0	2.584962501	0	0	1	0	1.584962501	0	0	1.584962501	1	1	0	0	0
RP4-663N10.1	0	1	0	1	0	0	0	0	0	0	0	0	1	0	0	1	1	0	0	0	0	0	0	0	0	0	0	0	0	0	0	0	0	1	0	0	0	0	0	0	1.584962501	0	0	0	0	0	0	1.584962501	0
LYPLAL1-AS1	0	1	0	0	0	2	0	0	1	0	0	0	0	0	0	1	2.584962501	0	0	0	0	0	0	0	0	1.584962501	0	0	0	0	0	0	0	0	2	0	0	0	0	0	1.584962501	0	2	0	0	0	1	0	0
RP11-367F23.1	0	0	0	1.584962501	0	0	1.584962501	0	0	1.584962501	3.169925001	1	1	0	0	0	2.584962501	0	0	2.584962501	1	0	0	0	0	0	0	2	0	0	0	0	1.584962501	2.321928095	2.321928095	0	0	0	1	0	1	1	0	2.584962501	3.700439718	0	0	0	0
AC106875.1	3	0	4.95419631	3.459431619	9.548821908	5.209453366	0	8.361943774	0	0	5.321928095	0	8.569855608	5.426264755	0	0	0	9.640244936	3.807354922	4.087462841	11.15291858	2.584962501	9.851749041	3	5.554588852	5.672425342	9.364134655	0	2.321928095	1	1.584962501	4.584962501	1.584962501	0	1.584962501	2.321928095	1.584962501	2.584962501	1	2	1	8.596189756	7.741466986	5.392317423	2.321928095	0	6.62935662	1.584962501	6.169925001
RP5-884M6.1	1	2.807354922	0	2.321928095	0	2	1.584962501	3.321928095	1	5.491853096	2	0	0	1.584962501	0	0	0	0	0	3.584962501	4.459431619	1	0	1	3	1.584962501	4.392317423	0	1	3.807354922	3.321928095	1.584962501	6.108524457	3.459431619	1	1.584962501	2	1	0	0	1	1.584962501	1	1	6.584962501	0	3.807354922	3.906890596	2
RP11-567G11.1	0	3.807354922	2.584962501	2.321928095	2	3.459431619	0	4.807354922	1.584962501	3.169925001	5.426264755	2.584962501	2	1.584962501	3.169925001	0	0	0	0	6.459431619	0	2.807354922	1	1.584962501	2.584962501	4.584962501	5.247927513	0	3.459431619	0	3.807354922	1.584962501	6.754887502	3.169925001	1	4.392317423	0	2	3	2.584962501	4.523561956	0	0	0	4.247927513	4.754887502	1	0	2.807354922
HCG23	0	1.584962501	0	2.321928095	1	0	3.807354922	1.584962501	0	0	4.807354922	2.321928095	0	6.672425342	0	2.321928095	5.321928095	2	0	1	0	2.807354922	6.754887502	0	0	0	1.584962501	1.584962501	0	1	1.584962501	0	1	3.700439718	3.169925001	6.169925001	0	0	0	0	0	1	1	3.906890596	2.321928095	0	2	1	0
RP11-88I18.3	0	0	0	0	0	0	2	0	0	2.321928095	1	0	0	1	0	0	0	0	0	0	0	0	0	0	0	2.584962501	0	0	0	0	0	1	0	1	0	0	0	0	1	0	0	0	0	0	0	1	3.169925001	0	0
RP5-952N6.1	0	0	0	0	1	0	0	0	0	0	0	0	0	0	0	1.584962501	0	1	0	0	0	1	1.584962501	0	0	0	0	0	0	0	0	0	0	0	1	0	0	0	0	0	0	0	0	1	1	1	1.584962501	1	1
LINC00858	0	3.321928095	3.906890596	0	4.754887502	6.426264755	1	4.807354922	5.169925001	0	6.491853096	3	3.807354922	1.584962501	5.930737338	2	4.459431619	4.584962501	5.459431619	6.285402219	0	1.584962501	4.906890596	5.491853096	4.857980995	3.807354922	5.882643049	3.584962501	3.807354922	4.906890596	5.459431619	3.807354922	5.781359714	6.64385619	0	5.754887502	5.426264755	4.321928095	6.62935662	7.400879436	5	4	5.285402219	0	5.832890014	6.266786541	5.321928095	3.459431619	3.321928095
MBNL1-AS1	4.64385619	6.108524457	3.700439718	5.321928095	6.50779464	5.357552005	6.658211483	3.807354922	5.832890014	5	8.005624549	6.768184325	5.129283017	4.321928095	4.700439718	5.169925001	6.209453366	3.321928095	4.64385619	7.442943496	6.303780748	5.285402219	7.857980995	4.754887502	5.700439718	7.011227255	5.392317423	3.169925001	5.044394119	5.426264755	4	5.392317423	4.087462841	7.50779464	8.189824559	6.22881869	5.614709844	5.614709844	5.247927513	6.129283017	6.686500527	6.129283017	4.700439718	5.459431619	6.247927513	7.169925001	7.636624621	6.044394119	7.011227255
TFAP2A-AS1	5.977279923	4.95419631	4.906890596	4.523561956	5.700439718	6.894817763	3.169925001	6.14974712	5.392317423	5.285402219	6.554588852	6.087462841	5.523561956	7.189824559	3.700439718	5.459431619	0	5.459431619	4.459431619	6.523561956	5.614709844	6.491853096	6.475733431	4.857980995	6.794415866	1.584962501	6.189824559	2.584962501	5.426264755	5.754887502	3.906890596	5.129283017	7.400879436	6.87036472	5.087462841	4.087462841	5.129283017	5.584962501	6	7.62935662	4.754887502	5.357552005	4.321928095	5.930737338	5.554588852	6.375039431	4	6.781359714	4.321928095
AC007128.1	1	4.247927513	0	0	1.584962501	1.584962501	0	3.459431619	0	0	5.357552005	2.321928095	0	2.584962501	1	0	1.584962501	2.321928095	0	5.754887502	1.584962501	1	3	2.321928095	1	1	5.087462841	0	0	0	1	3	4.169925001	3	3.459431619	0	3.169925001	1.584962501	2	2.807354922	4.857980995	2.321928095	1	2.807354922	0	2.321928095	2	0	2.584962501
TRPM2-AS	7.442943496	7.383704292	5.459431619	8.038918989	8.22881869	10.203348	2.584962501	7.339850003	7.383704292	2.584962501	7.971543554	8.918863237	8.243173983	3.321928095	7.339850003	0	7.826548487	9.791162889	7.451211112	7.839203788	7.864186145	7.562242424	7.06608919	7.787902559	8.87036472	8.016808288	7.321928095	6.266786541	6.523561956	7.50779464	8.233619677	7.330916878	8.154818109	7.539158811	9.30833903	7.312882955	6.554588852	7.22881869	8.060695932	8.791162889	3.321928095	7.693486957	7.17990909	7.294620749	9.361943774	8.17990909	6.442943496	7.076815597	8.912889336
CTA-126B4.7	4.392317423	1.584962501	2	2.584962501	5.882643049	3.321928095	1.584962501	1	0	6	6.614709844	3.807354922	3.807354922	1.584962501	2.321928095	0	1.584962501	4	0	9.082149041	6.459431619	1.584962501	2	5.321928095	6.539158811	1	5.321928095	3.700439718	3.169925001	4.807354922	3.169925001	2.807354922	4.584962501	4.754887502	7.73470962	2.584962501	2.584962501	4.321928095	5.321928095	2.321928095	0	5	5.392317423	3.321928095	4.247927513	5.727920455	4.64385619	2.807354922	3.906890596
AC114803.3	2	0	0	0	3.807354922	1	0	3.169925001	0	0	2.584962501	2.321928095	2.584962501	4.392317423	3.906890596	0	0	0	3.459431619	2.321928095	3.169925001	3.584962501	2.584962501	1.584962501	2.807354922	2.584962501	0	0	2.584962501	1	1	3.169925001	4.700439718	2.584962501	4	2.321928095	1	2.807354922	1	0	0	1.584962501	5.169925001	1.584962501	2.807354922	1	2	1	1.584962501
AC092162.1	0	2.321928095	0	0	0	1.584962501	3.584962501	1	0	1	3.700439718	4.64385619	1.584962501	0	0	0	1.584962501	0	0	0	1	3	3.906890596	0	0	1	1	1.584962501	1.584962501	2.321928095	1	1	0	4.247927513	3.807354922	1	0	0	1	1.584962501	1	1.584962501	0	0	0	0	4.857980995	3.906890596	0
MIR205HG	7.813781191	7	7.491853096	5.285402219	8.665335917	6.64385619	0	2.807354922	6.129283017	1	3.169925001	7.033423002	3.906890596	10.49884921	5.672425342	7.294620749	3.169925001	5.321928095	6.807354922	8.45532722	6.554588852	5.169925001	10.27146303	6.392317423	8.87958325	5.459431619	4.754887502	4	6.894817763	6.442943496	3	8.30833903	5.129283017	7.348728154	5.930737338	5.614709844	4.087462841	4.906890596	1.584962501	9.060695932	0	8.515699838	8.214319121	6.459431619	10.46862404	6.930737338	7.727920455	4	5.781359714
RP5-965F6.2	0	0	2.584962501	0	1	2	1.584962501	0	0	0	0	0	0	1	0	1	1.584962501	0	0	0	0	0	4.95419631	0	1	1	0	0	0	0	0	0	0	0	1.584962501	1	0	1	0	0	0	1	0	0	0	0	0	0	0
AP000696.2	1	0	4.523561956	1.584962501	1.584962501	0	0	1.584962501	2.807354922	0	2.321928095	4.754887502	0	2.807354922	3.169925001	1	3.169925001	0	0	2	0	3	1	3.459431619	0	0	0	0	0	3.906890596	3.700439718	2.807354922	7.294620749	0	3.584962501	3.459431619	0	2.807354922	0	6.882643049	0	1.584962501	1	0	6.14974712	4.857980995	1.584962501	3.906890596	3.321928095
CTC-490G23.2	3.169925001	3.321928095	0	6.285402219	2.807354922	6.672425342	0	6.988684687	1	0	1	2.321928095	2.807354922	2	1	0	3.321928095	0	4	3.906890596	4.459431619	0	3	4.321928095	3.906890596	1	2.321928095	1	2.584962501	0	5.64385619	0	3.169925001	1.584962501	7.54689446	0	1.584962501	2.807354922	1.584962501	6.22881869	1	1	2	2	2.807354922	5.169925001	1	2.807354922	4
PGM5P4-AS1	0	0	0	1.584962501	0	0	1.584962501	0	0	0	0	1	0	0	0	0	0	0	0	1	0	0	0	0	0	1.584962501	0	0	1	0	0	0	1	0	1.584962501	0	0	0	1	1.584962501	0	0	0	0	0	1.584962501	0	0	0
LINC00867	2	1	3.459431619	0	1	1.584962501	2	1	0	0	2.584962501	4.321928095	0	3.459431619	3.700439718	6.539158811	1	3.906890596	2.807354922	5.087462841	2.321928095	2	2	3.906890596	2.321928095	1.584962501	4.169925001	0	2	2	0	2	3.321928095	4.584962501	1.584962501	3.700439718	1	1.584962501	1.584962501	2.807354922	1.584962501	2	2	3.169925001	1.584962501	1.584962501	3.584962501	2.807354922	3.700439718
LINC01166	0	0	0	1	0	0	2.584962501	1	0	0	1.584962501	0	0	0	0	0	0	0	0	0	0	1	0	0	0	1	0	0	1	0	0	0	3.169925001	0	1	0	0	0	0	1	0	0	0	0	0	0	0	0	0
LINC00702	1	3.807354922	1.584962501	5.247927513	5.321928095	2.807354922	4.584962501	1.584962501	2	2.321928095	2.321928095	3.169925001	3.459431619	1.584962501	1.584962501	4	0	3.807354922	2	4.459431619	2.584962501	2.584962501	3.321928095	1	3.584962501	3.700439718	2.807354922	2.321928095	1.584962501	3.169925001	2	2.584962501	2.584962501	3.807354922	5.285402219	3.321928095	2.584962501	2.321928095	3.169925001	2.807354922	3.906890596	4	3.459431619	3.321928095	1	1	0	4.584962501	3.807354922
RP11-354E11.2	1	2	1	0	2	2.321928095	2	1	0	0	1.584962501	1.584962501	0	0	0	4.247927513	2	0	0	1	2.584962501	0	1.584962501	0	0	1.584962501	0	0	0	0	1	0	4.807354922	0	1	2.807354922	0	0	1	1.584962501	0	1.584962501	0	0	0	2.584962501	3.169925001	0	2.321928095
DEPDC1-AS1	0	2	0	1.584962501	1	2.584962501	0	3.459431619	2.807354922	1	6.169925001	2.807354922	2.584962501	1	2.321928095	0	0	1	4.64385619	2.584962501	2	3.584962501	2.807354922	0	2	2.807354922	3	0	2.321928095	0	1	2.321928095	2.321928095	2.584962501	5.672425342	2.321928095	0	3	1	2	3.321928095	2.321928095	0	3	2	3.807354922	3	0	2.584962501
JAZF1-AS1	1	1.584962501	0	4	2	0	3.169925001	0	1.584962501	0	3.321928095	2.584962501	1	0	2	0	1.584962501	1.584962501	1.584962501	2	2	3	1	2	0	1.584962501	2.321928095	1	1.584962501	0	1	1	2.321928095	3	3.584962501	2.321928095	0	0	1.584962501	2.321928095	0	2.321928095	2	1.584962501	2	1	2	1	3.321928095
RP11-211N11.5	4.459431619	5.392317423	2.321928095	3.906890596	4.584962501	4.807354922	0	1.584962501	3.321928095	2	3.700439718	4.64385619	3.700439718	0	2.584962501	2.807354922	0	3.700439718	5.672425342	6.977279923	2.321928095	0	3.584962501	3.807354922	5.285402219	2.807354922	5.129283017	0	2	2.584962501	2.584962501	2.807354922	0	2.321928095	7.14974712	2.321928095	2	3.169925001	2	1	3	4.087462841	1	2	4	1.584962501	5.129283017	1	5.321928095
MAGI2-AS3	2	6.539158811	3.906890596	7.417852515	7.033423002	5.882643049	8.523561956	4.459431619	5	5.209453366	7.21916852	7.129283017	5.754887502	3.700439718	4.857980995	6.614709844	7.714245518	5.95419631	1.584962501	7.087462841	6.599912842	3.906890596	6.727920455	5.392317423	6.714245518	7.794415866	6.321928095	2.321928095	4.523561956	5.807354922	3.807354922	4.64385619	6.409390936	7.882643049	7.108524457	5.285402219	4	4.392317423	6.108524457	4.906890596	4.392317423	5.857980995	3.321928095	7.672425342	4.523561956	6.832890014	8.977279923	6.882643049	7.622051819
AC053503.6	0	0	2	2	0	2	7.022367813	0	0	0	0	4.807354922	3.321928095	0	0	3.459431619	1	0	0	0	0	0	1	1	0	0	0	2.584962501	0	0	1	1	0	3.321928095	3.321928095	1	0	1	0	0	1	3.459431619	1	0	0	0	0	1	2.807354922
MNX1-AS2	3.169925001	0	0	3.169925001	4.321928095	5.832890014	1	2.807354922	2.321928095	2.584962501	0	0	5.209453366	0	2	0	1	4.700439718	2.321928095	2.584962501	4.95419631	2	3.169925001	2.807354922	5.129283017	5.129283017	1	0	0	3	3.700439718	3.321928095	2.321928095	0	1	2.584962501	1	3.906890596	3.169925001	4.459431619	1.584962501	3.584962501	2.321928095	0	1.584962501	3.807354922	4.459431619	3.807354922	5.129283017
AC114730.2	0	1.584962501	0	1.584962501	0	0	2.321928095	1.584962501	1.584962501	1	0	1.584962501	0	0	1	1.584962501	0	0	0	1	0	1.584962501	1.584962501	0	1	0	0	0	0	0	0	0	1	2.584962501	2.321928095	0	1	0	1	0	2	0	0	1.584962501	0	1	0	0	1.584962501
AC007405.8	3.459431619	0	0	1.584962501	4.584962501	1	0	0	0	0	0	0	2	0	2.807354922	4.95419631	0	0	0	6.599912842	0	1.584962501	2.321928095	4	2.321928095	5.285402219	0	0	0	5.247927513	0	2.321928095	0	1.584962501	2.584962501	1.584962501	1	3.459431619	5.426264755	7.539158811	3.807354922	2.584962501	3.700439718	0	1	1.584962501	1.584962501	0	2
ELFN1-AS1	1	1.584962501	0	6.06608919	6.303780748	9.002815016	1.584962501	9.21916852	1	6.169925001	6.50779464	3.584962501	6.087462841	3	9.113742166	1.584962501	4.087462841	8.238404739	3.807354922	2.321928095	5.392317423	2	6.768184325	6.285402219	1.584962501	2.584962501	1.584962501	2.584962501	0	3.169925001	4.523561956	6.357552005	10.76238204	3.169925001	8.060695932	4.392317423	3.321928095	4.392317423	4.087462841	5.426264755	4.754887502	3.807354922	3.807354922	3.321928095	7.169925001	2.321928095	2.321928095	6	8.303780748
FAM157A	3.459431619	4.247927513	1	1.584962501	5.754887502	1.584962501	0	0	4.459431619	1.584962501	2.807354922	1	2	0	1	0	0	1	0	1	1.584962501	1.584962501	3.321928095	3	2.584962501	2.321928095	3.169925001	1	1	2	3.459431619	2.807354922	1	3.584962501	1	3.459431619	0	0	2.584962501	1.584962501	2	1.584962501	4.754887502	1.584962501	3.321928095	0	6.475733431	2	1
AC079305.11	0	2	0	1.584962501	2	0	2.584962501	1	1	1	2	0	0	0	0	1	3.169925001	1	4.169925001	3	0	2	2.321928095	1.584962501	1	2.807354922	0	0	0	1	0	0	1	2.807354922	3.459431619	1	1	1	2.584962501	1	0	1	0	1	2.584962501	2	3.459431619	2.584962501	2.807354922
HAND2-AS1	1	4.321928095	3.700439718	8.566054038	6.022367813	5.584962501	7.851749041	3.459431619	4.700439718	2.807354922	4.584962501	6.965784285	3.584962501	1.584962501	0	1.584962501	7.658211483	4.321928095	3.321928095	7.339850003	4.906890596	3.321928095	6.303780748	4.64385619	5.857980995	7.357552005	5.554588852	0	5.087462841	5.044394119	1.584962501	3.584962501	3.459431619	7.707359132	8.033423002	5.129283017	3	0	5.247927513	4.247927513	3.169925001	6.247927513	1	5.459431619	1.584962501	7.531381461	9.842350343	6.22881869	5.95419631
RP11-325F22.2	0	6.169925001	2	5.614709844	1.584962501	4.392317423	2.807354922	2.807354922	3.700439718	4.087462841	6.321928095	5.459431619	3	6.357552005	3.459431619	4.906890596	2	0	5.754887502	3.807354922	4.857980995	7.022367813	2	3.459431619	5.169925001	5.584962501	2	6.442943496	2	2	5.807354922	2	8.495855027	10.25856603	6.044394119	2.584962501	3.584962501	3.321928095	1	2	2.807354922	3.906890596	8.535275377	7.864186145	3.169925001	6.14974712	2.321928095	1	1.584962501
RP6-24A23.3	1	0	0	0	0	0	1	1.584962501	0	0	0	1	0	0	3	1.584962501	1	0	0	1.584962501	0	3.584962501	3.321928095	1	1	0	0	1	0	1	1	0	0	2.321928095	1	1	0	0	1	0	2.321928095	1.584962501	0	1	0	2.584962501	0	2.584962501	1.584962501
AC004543.2	0	0	0	1	0	0	2.807354922	2	0	0	2.584962501	0	0	1	0	0	0	0	0	1	1	1	2.321928095	0	1	1.584962501	0	0	0	0	0	0	2.321928095	1.584962501	2	1	0	0	0	0	0	0	0	0	0	2	2.807354922	1	0
KCNMB2-AS1	0	8.238404739	6.14974712	7.312882955	2.321928095	9.577428828	2.584962501	5.285402219	3.459431619	3.169925001	8.499845887	5.321928095	3	10.28424575	5.95419631	6.06608919	0	5.129283017	7.417852515	9.025139562	1.584962501	4.392317423	7.087462841	7.584962501	7.247927513	7.312882955	8.430452552	5.357552005	4.392317423	0	7.209453366	4.857980995	9.411510988	8.326429487	1.584962501	7.592457037	7.098032083	6.599912842	7.199672345	7.199672345	7.491853096	6.768184325	6.599912842	0	0	7.658211483	8.194756854	6.285402219	3.321928095
PDZRN3-AS1	0	0	0	0	0	0	0	0	0	0	0	0	0	0	0	0	0	3.459431619	0	0	0	0	0	0	0	0	0	0	0	0	0	0	0	0	0	0	0	1	0	0	0	0	0	0	0	0	4.247927513	0	0
RP11-246A10.1	0	0	0	0	1	0	0	0	0	0	0	1.584962501	0	0	0	0	0	0	0	1	1	0	0	0	0	2	0	0	1	0	0	0	0	0	0	0	0	0	1	0	0	0	0	0	0	0	1.584962501	0	1
RP11-657O9.1	0	4.169925001	0	0	0	0	0	5.584962501	0	0	7.22881869	0	3.459431619	5.491853096	0	0	6.942514505	1.584962501	2.321928095	1	0	5.491853096	5.700439718	0	0	1	0	3.459431619	0	1	6.491853096	3.169925001	4.169925001	6.894817763	2	6.523561956	0	0	0	0	4.64385619	1	0	1	3.807354922	8.092757141	1.584962501	3.169925001	0
PRICKLE2-AS1	1	0	0	1.584962501	0	1	2	0	0	0	2	0	1.584962501	0	0	1	0	0	0	1.584962501	1	1	2.584962501	0	0	2.321928095	0	0	2	0	0	0	0	2.807354922	0	1	0	1	2.584962501	0	3.459431619	0	2	1	0	0	7.312882955	0	0
ADAMTS9-AS1	1.584962501	2.807354922	2	3.807354922	3.807354922	4	8.044394119	3.169925001	3.807354922	2.584962501	3.321928095	4.392317423	2	4.247927513	2.321928095	4.087462841	2	1	5.129283017	3.906890596	2.807354922	2.807354922	6	1	3	7.906890596	3.169925001	1	2	2	2.807354922	3.169925001	6.321928095	5.459431619	7.73470962	2	3	2	2.584962501	2.807354922	3.459431619	3.807354922	4.459431619	4	2.807354922	3.584962501	9.54303182	4.247927513	3.700439718
ADAMTS9-AS2	0	2	0	4.087462841	3.906890596	2.321928095	5.930737338	3	4	3.169925001	1.584962501	4.807354922	2	1.584962501	3.169925001	0	2.321928095	0	2.321928095	4.087462841	2.584962501	2.321928095	3.584962501	1	3.807354922	6.375039431	1	2	2.807354922	2.807354922	4.169925001	4.64385619	6.459431619	4.700439718	4.584962501	3.459431619	1.584962501	0	3.906890596	2.807354922	3.700439718	2	5.357552005	5.044394119	0	4.95419631	8.45532722	5.285402219	2.584962501
RP4-735C1.4	1	1	0	0	0	1.584962501	2	2	0	0	0	0	0	0	0	0	1	0	0	0	1.584962501	0	0	0	0	1	1	0	1	1	0	1	4.169925001	1	1.584962501	1	0	1.584962501	0	0	0	1	0	0	1.584962501	3	2.321928095	1	0
RP11-738B7.1	1	2.321928095	0	0	2.584962501	2.584962501	1	1.584962501	1	0	2.321928095	3.321928095	1	2.321928095	2.321928095	2.584962501	1.584962501	0	0	2	3.169925001	1	2.807354922	0	3.459431619	4.087462841	2	1.584962501	0	0	0	2.321928095	3.169925001	2.321928095	4.087462841	0	0	1.584962501	0	1	0	2.321928095	1	1.584962501	0	1	1	2.584962501	0
HOXB-AS4	4	1	2	0	6.06608919	0	0	3.807354922	1.584962501	1	2.807354922	0	4.247927513	5.781359714	0	3.321928095	4.087462841	1.584962501	2.584962501	1	1	2.807354922	7.813781191	3.584962501	0	3.321928095	4.087462841	2.321928095	2	1	4.321928095	1.584962501	4.087462841	2.807354922	0	4.906890596	0	0	1	4.169925001	0	0	4.95419631	1	1.584962501	3.584962501	4.906890596	4.584962501	1
AC093627.8	1.584962501	1	0	1.584962501	1	0	1.584962501	0	0	0	0	0	0	0	0	0	1.584962501	0	0	0	0	0	1	0	0	1	0	1	1	0	0	0	0	3.169925001	3.700439718	1	1	0	0	0	0	1	0	2.321928095	0	0	0	3.584962501	0
AC005062.2	1	1	0	4.087462841	2.584962501	1.584962501	5.857980995	0	2.321928095	4.321928095	3.459431619	3.321928095	1.584962501	2.807354922	1	0	2.584962501	0	3	5.129283017	0	1	3.321928095	1	1	2.584962501	2	1	1	1.584962501	1	0	3.807354922	3.459431619	4.584962501	3.169925001	0	0	1	0	1	3.459431619	1	0	3.169925001	4.087462841	5.459431619	2.584962501	1
MNX1-AS1	6.22881869	0	3.584962501	3.459431619	6.087462841	7.876516947	0	6.50779464	3	5.285402219	1	0	6.375039431	0	6.820178962	1.584962501	0	5.459431619	4.321928095	1.584962501	6.339850003	4.857980995	4.64385619	5.614709844	6.392317423	4.906890596	0	2.584962501	0	5.930737338	5.459431619	6.108524457	2	1	3.584962501	1	4.169925001	6.539158811	2.584962501	7.159871337	3.169925001	3	5.672425342	1	3.169925001	3.169925001	2.807354922	4.247927513	5.523561956
LINC01391	0	1.584962501	1	3.321928095	1	2	4.523561956	2.321928095	1	0	1.584962501	2	2.321928095	0	0	0	2.321928095	2.321928095	0	3.700439718	1.584962501	1	0	3.807354922	2.321928095	4.64385619	3	0	1.584962501	3.169925001	1.584962501	2	1	4.807354922	3	1	1	0	3.584962501	3.459431619	0	3.584962501	1	3.169925001	2.584962501	3.459431619	6.672425342	4.087462841	5.285402219
CTD-2377D24.6	8.903881846	2	4.700439718	1	9.259743264	1.584962501	2.321928095	3.700439718	4.169925001	5.357552005	6.169925001	3.807354922	8.463524373	4.857980995	0	6.169925001	6.06608919	1	3	2.584962501	3.169925001	5.491853096	5.95419631	7.285402219	0	3.459431619	5.95419631	4.700439718	1	2.321928095	7.592457037	3.906890596	5.087462841	3.700439718	2.807354922	5.584962501	0	0	0	8.238404739	0	0	5.459431619	3.584962501	3.169925001	4.087462841	3.807354922	9.216745858	3
RP11-613D13.8	0	2.321928095	0	3	3.321928095	3.807354922	6.392317423	1	1.584962501	0	1.584962501	2.807354922	1.584962501	0	2.321928095	2	0	0	3.321928095	1	1	1	2	1	2.807354922	1.584962501	0	0	1	2.321928095	0	0	2.807354922	3.584962501	1	0	2	0	1.584962501	1	1	2.321928095	1	0	0	2	1	1.584962501	1.584962501
RP11-461O7.1	0	2.584962501	0	1	0	1.584962501	2.321928095	0	1.584962501	1	2	3	1	1	0	1	1.584962501	0	0	1.584962501	1	3.169925001	0	1	0	1	0	0	1	0	0	0	0	0	2.321928095	0	0	0	1	1	0	0	1	0	1	2.584962501	3.321928095	0	2.584962501
RP11-57A19.2	4.857980995	4.906890596	5.321928095	3.700439718	6.50779464	3.584962501	2.807354922	5.321928095	3.700439718	3	5.614709844	6.22881869	4.087462841	7.294620749	7.366322214	5.700439718	6.930737338	4.169925001	5.614709844	6.554588852	7.820178962	4.247927513	5.754887502	5.906890596	5.169925001	6.339850003	6.169925001	4.459431619	6.442943496	5.459431619	3.906890596	5.64385619	7.321928095	8.741466986	5.977279923	7.426264755	6.266786541	5.285402219	4.169925001	6.977279923	8.13442632	6.768184325	4.906890596	7.483815777	4.392317423	4.906890596	5.129283017	4.700439718	5.044394119
SOCS2-AS1	2.807354922	3.807354922	3.459431619	5.321928095	4.906890596	6.044394119	6.768184325	4.64385619	4.087462841	4.523561956	4.169925001	6.129283017	4.64385619	6.339850003	3	2.807354922	5.129283017	4.64385619	4	5.285402219	5.247927513	2	6.977279923	3.459431619	3.807354922	5.169925001	3.459431619	4.087462841	5.169925001	4	3	3.584962501	5.882643049	5.209453366	5.700439718	4.95419631	5.044394119	3.584962501	3	4.523561956	5.426264755	4.392317423	4.906890596	5.392317423	3.807354922	5.087462841	6.108524457	5.64385619	5.392317423
MEF2C-AS1	0	2.807354922	1	2	2	3	5.584962501	1	1.584962501	2.321928095	3.459431619	4.247927513	1.584962501	1	1	2.807354922	3.169925001	0	0	3	0	2	2.807354922	2	2	2.584962501	2	0	1	2	1	1	0	3.807354922	4.087462841	1	0	1	1.584962501	2	1.584962501	1.584962501	1	5.584962501	1	2	5.044394119	3.169925001	2
LINC01197	0	4.64385619	2	5.754887502	4.95419631	3.584962501	4.906890596	3.321928095	2.807354922	3.169925001	3.906890596	4.64385619	3.700439718	1	2.807354922	5.523561956	2.807354922	4.321928095	3.459431619	5.247927513	3.700439718	2	5.044394119	2.584962501	4	3.584962501	2.584962501	1	2	3.459431619	3	2.584962501	3.169925001	5	4.700439718	0	1	2.584962501	4.64385619	4.087462841	2	3.169925001	2.807354922	2.807354922	1	3.906890596	5.357552005	3.700439718	4.584962501
FGF10-AS1	0	0	0	0	0	1	1	0	0	0	0	0	0	0	0	1	1.584962501	0	0	0	1	0	0	0	0	0	1	0	0	0	0	0	0	0	0	0	0	0	0	0	0	1	0	0	0	1.584962501	4.169925001	0	2
RP11-10A14.5	5.614709844	10.22400167	2.807354922	5.930737338	2.584962501	9.041659152	1	4.584962501	3.321928095	1	6.857980995	2.584962501	5.247927513	0	3.807354922	1.584962501	0	7.599912842	5.209453366	7.022367813	8.894817763	5.832890014	2.584962501	5.426264755	10.58308277	1.584962501	6.06608919	4.321928095	3.459431619	4.321928095	6.95419631	3.459431619	8.285402219	3.700439718	4	5.857980995	4.392317423	4.169925001	3.807354922	4.857980995	0	6.108524457	1.584962501	0	6.14974712	4.321928095	2.807354922	5.977279923	5.857980995
RP11-259O2.1	0	0	0	2	1	0	2.584962501	1	0	0	1	0	1	0	0	1.584962501	0	0	0	1	0	1	2.321928095	1	1	0	0	0	0	0	3.321928095	0	6.918863237	1	1	0	0	0	0	0	0	0	1	1	5.426264755	3.321928095	1	4	1
RP11-742B18.1	1	4.857980995	2.584962501	2	0	3.584962501	0	3.700439718	0	0	7.044394119	2.321928095	2.584962501	6.022367813	1	3.459431619	0	1	6.266786541	6	4.523561956	4.321928095	1	4.321928095	2.321928095	1	5.523561956	2.807354922	2.584962501	1	2.584962501	3	5	5.169925001	1.584962501	4.95419631	2.584962501	1.584962501	4.857980995	1	5.857980995	3.906890596	1.584962501	1	4.321928095	4	1	1.584962501	1
C5orf66-AS1	0	0	0	1.584962501	1	0	0	3.807354922	0	3	1	3.700439718	0	1.584962501	2.584962501	6.247927513	4.169925001	2.321928095	1.584962501	2.807354922	2	0	0	3.584962501	0	2.807354922	0	1	0	0	1	3	2.807354922	0	4.247927513	3.169925001	0	0	0	6.977279923	2	4.392317423	0	0	4.321928095	3.700439718	2.584962501	0	2.321928095
LINC01088	2.321928095	4.64385619	1	6.044394119	2.321928095	5	3.321928095	0	0	0	1	4.247927513	2	3.459431619	3.459431619	2	4.247927513	3	1.584962501	8.8008999	2	3.169925001	3	2.321928095	7.592457037	1	1.584962501	1.584962501	2.807354922	2.584962501	3	1	5.426264755	3	4.247927513	1	2.807354922	1	3.169925001	1.584962501	2	4.523561956	1.584962501	3.321928095	1	1	4.754887502	2	1
LINC01016	0	1.584962501	0	2	1.584962501	0	4.247927513	0	1	0	1	0	1.584962501	2.321928095	0	0	1	0	0	4.087462841	1	0	0	0	0	1	3.807354922	0	0	0	1.584962501	1.584962501	0	1	2.807354922	0	0	0	2	2	1.584962501	1.584962501	0	0	2.584962501	1.584962501	1	0	3
CASC9	5.321928095	6.247927513	5.906890596	2.321928095	0	1	0	7.044394119	0	0	9.019590728	4.459431619	0	8.422064766	7.303780748	6.672425342	0	0	3.584962501	8.864186145	1.584962501	5.64385619	7.982993575	0	0	3.700439718	8.238404739	4.247927513	5.044394119	0	5.247927513	6.247927513	7.139551352	8.060695932	5.426264755	7.06608919	6.658211483	5.491853096	5.95419631	6.375039431	7.515699838	2.807354922	0	6.022367813	1	7.714245518	8.139551352	0	6.768184325
LINC01234	0	0	2.584962501	2.807354922	7.22881869	2.584962501	2.321928095	9.544964433	0	0	4.392317423	2	1	7.357552005	2	2.321928095	7.539158811	6.357552005	3.459431619	1.584962501	9.826548487	2	4.087462841	0	0	1	1	3.169925001	1	0	1.584962501	2.584962501	3	2	1	3.807354922	0	0	0	2	2.807354922	2	2.321928095	1	6.442943496	0	3.584962501	2.584962501	5.392317423
MIR143HG	0	4.321928095	2	4.857980995	5.523561956	4.807354922	7.554588852	2.321928095	5.491853096	3.700439718	4	7	3.459431619	3	3	3.906890596	2	3.459431619	4.523561956	4.95419631	3.807354922	4.169925001	8.511752654	3.700439718	4.459431619	6.988684687	3.459431619	2.584962501	3.321928095	4	4.64385619	5.614709844	2.584962501	5.523561956	6.129283017	4.247927513	2.807354922	1	4	4.169925001	3.906890596	4.807354922	4.857980995	3	2.321928095	2.807354922	11.52258153	4.906890596	5.247927513
LINC01018	0	1	0	1	0	1.584962501	5.169925001	2	1	0	3.584962501	2.321928095	0	0	1	4	4.392317423	0	0	1.584962501	0	4.169925001	2.807354922	2.321928095	2.584962501	2.584962501	2	0	0	0	3.321928095	1.584962501	2	3	4.392317423	0	0	2	2	0	0	1	1	4.754887502	1	4.906890596	2.321928095	2.321928095	2
CACNA1G-AS1	0	0	0	1.584962501	2.321928095	2.807354922	2	1	1	1.584962501	1	2.807354922	0	1	1	0	2.584962501	0	0	2	1	1.584962501	2.584962501	1.584962501	3.321928095	2	2.321928095	0	1	2.321928095	1.584962501	1.584962501	1.584962501	0	2.321928095	2.321928095	2	2	2.321928095	1	1	3.169925001	2.321928095	3	1.584962501	2	3.459431619	2.321928095	1.584962501
RP11-434I12.2	4.523561956	7.845490051	3	3.321928095	4.392317423	5.700439718	3.169925001	3.321928095	4.584962501	3.584962501	5.129283017	4.392317423	5.426264755	0	2.321928095	2.321928095	3.584962501	5.044394119	3.169925001	4.700439718	7.276124405	3.459431619	3.700439718	5.247927513	4.906890596	7.14974712	5.426264755	4.700439718	4.64385619	6.129283017	2.584962501	3.807354922	5.807354922	8.071462363	3.459431619	3.807354922	4.169925001	3.321928095	5.754887502	4.906890596	4	4.087462841	5.807354922	2.321928095	4.392317423	5.554588852	11.15228484	4.392317423	4.807354922
LINC00989	0	1	0	0	0	0	1.584962501	0	0	0	1	1.584962501	0	0	0	1.584962501	0	0	0	3.459431619	0	0	1	0	4.169925001	2	0	0	0	0	0	0	1	1.584962501	2.321928095	0	0	0	0	1	0	2	1	0	0	0	0	0	2
RP13-577H12.2	0	0	0	0	0	0	1	0	0	0	0	0	0	0	0	0	0	0	0	0	0	0	0	0	0	0	0	0	0	0	0	0	0	0	0	0	0	0	0	0	1.584962501	0	0	0	0	0	0	0	0
CTD-2281M20.1	1.584962501	2.321928095	0	0	2.584962501	4.523561956	1	1.584962501	2.807354922	0	4.247927513	4.087462841	1	3.807354922	2	0	2	0	6.906890596	5.247927513	0	2	0	0	3.169925001	1.584962501	5.044394119	1.584962501	3.584962501	2	0	3.584962501	1.584962501	1	1	4.169925001	0	0	1	1	0	3.807354922	4.857980995	0	2	2	4.321928095	1	0
RP11-138J23.1	4.392317423	4	2.584962501	0	0	4.857980995	1	3	0	1	0	0	1	0	2.321928095	3.459431619	1.584962501	0	1	2	4.169925001	1	6.554588852	1	0	1.584962501	5.169925001	1.584962501	4.087462841	0	4	3.807354922	3.584962501	5.523561956	0	4.321928095	2.807354922	0	4.392317423	3.584962501	5.491853096	2.807354922	1	0	0	4.857980995	7.076815597	0	1
RP11-119H12.6	0	0	0	0	0	0	0	0	0	0	0	6.714245518	0	0	0	0	4.906890596	0	0	0	0	1	1.584962501	0	0	0	0	1.584962501	0	0	0	0	0	2	0	1	0	0	0	0	0	0	0	0	0	0	2	0	0
RP11-328N19.1	4.754887502	2	3.459431619	0	1.584962501	0	0	0	1	0	5.357552005	3.584962501	0	2	1	1	5.614709844	0	3.169925001	0	0	6.741466986	4.392317423	0	0	1.584962501	0	0	1	0	3.169925001	0	1	2	1	4.247927513	0	1	3.169925001	1.584962501	0	0	1.584962501	1.584962501	1.584962501	1.584962501	6.599912842	0	2.321928095
RP11-371M22.1	0	0	0	0	0	0	0	0	0	0	0	0	0	0	0	0	0	0	0	0	0	0	0	0	0	0	0	1	0	0	0	0	0	1	2.321928095	0	0	0	0	0	0	0	0	0	0	0	0	0	0
KB-1448A5.1	0	0	0	1	2.584962501	1.584962501	1	0	0	0	1.584962501	2	0	0	0	1	0	0	0	2	1.584962501	0	1.584962501	0	1	0	0	0	0	0	1	1	1	1	1	0	0	0	0	0	1	1.584962501	0	0	0	1	0	1	1
RP11-459E5.1	2.807354922	6.599912842	2.321928095	6.303780748	5.832890014	8.033423002	2	0	3.700439718	0	4.459431619	3.321928095	4.584962501	0	3.169925001	0	1.584962501	3.459431619	9.899356923	5.584962501	6.22881869	0	0	4.906890596	4.392317423	3	5.584962501	0	0	2.321928095	0	1	0	0	6.988684687	3	0	2.584962501	1	6.832890014	1	6	4	1	5.044394119	2	2	1.584962501	5.129283017
RP11-100L22.1	0	0	0	0	0	0	0	0	0	0	0	1.584962501	0	0	0	0	0	0	0	1	0	0	0	0	0	0	0	0	0	0	0	0	0	0	0	0	0	0	0	0	0	0	0	0	0	0	0	0	0
RP11-675F6.3	0	5.426264755	0	3.700439718	3.459431619	3.459431619	2.584962501	0	3.169925001	0	2.321928095	6	0	4	0	2	2.584962501	0	4.392317423	5.459431619	1.584962501	1	2.807354922	4	2	2	1.584962501	3.169925001	0	2.584962501	2	3.700439718	1.584962501	7.033423002	3.700439718	3.906890596	1	2.807354922	3.584962501	5	2.807354922	3	5.087462841	4.321928095	6.614709844	3	1	2.584962501	4.700439718
RP11-566H8.3	0	0	0	0	1	0	0	0	0	0	0	0	0	0	0	0	0	0	0	0	0	0	1	0	0	1.584962501	0	0	0	1	0	0	0	0	1	1	0	0	0	0	0	0	0	0	0	1	0	0	0
RP11-109J4.1	7.14974712	5.727920455	3.807354922	6.857980995	4	7.14974712	4	0	6.95419631	0	9.805743872	6.523561956	5.832890014	4.700439718	4.807354922	0	3.321928095	4.906890596	8.909893084	7.651051691	8.396604781	6.988684687	2	8.103287808	7.768184325	5.807354922	6.906890596	5.727920455	4.584962501	4.087462841	8.731319031	4.95419631	4.754887502	4.807354922	8.243173983	6.303780748	7.888743249	6.807354922	5.285402219	1	7.882643049	6.857980995	7.129283017	5.807354922	6.321928095	4	4.95419631	2	3.459431619
CTD-2270F17.1	1	0	0	0	1	1	1	0	1.584962501	0	0	2	1	0	0	1.584962501	0	0	2.321928095	1	1	0	2.321928095	0	1.584962501	0	1	0	0	0	0	0	1.584962501	1.584962501	2	0	0	1	0	0	0	0	0	1	0	0	3.807354922	0	1.584962501
RP11-16P20.3	1.584962501	1	0	0	1	0	3.807354922	0	0	1	2	2.807354922	0	0	0	0	0	0	2.584962501	0	0	0	1	0	0	0	1.584962501	0	0	0	0	1.584962501	1	1	1	1	0	1.584962501	0	0	0	0	0	0	0	1	4.584962501	1	0
RP11-675F6.4	0	4.754887502	0	3.807354922	3.459431619	3	1	0	3	0	2.807354922	4.169925001	0	4.64385619	1	1.584962501	2.321928095	1	3.906890596	5.357552005	2.321928095	1	2	3.459431619	1.584962501	1	1.584962501	2.807354922	2.807354922	3	2.584962501	3.459431619	1.584962501	6.930737338	4.321928095	1	1	1	3.584962501	5	2	3	5.087462841	3.459431619	6.285402219	2	0	2.321928095	3
NAV2-AS2	0	0	0	1.584962501	1.584962501	3.321928095	1.584962501	0	1.584962501	0	2.321928095	4.807354922	0	0	1	0	0	0	2.584962501	2.321928095	1.584962501	1	2	0	3.584962501	1	0	0	1	0	0	0	1	2	1	1	1	0	0	1	0	1.584962501	1.584962501	0	1.584962501	0	4.584962501	0	0
RP11-867G23.10	0	1	1	3.321928095	3.321928095	4.754887502	6.087462841	1	2	0	0	4.807354922	2	5.044394119	1	2.807354922	2	0	3.459431619	2.807354922	3	1	6.930737338	1.584962501	3.584962501	2.584962501	0	4.321928095	1	0	1	1.584962501	1	5.247927513	5.523561956	1	1.584962501	2	1.584962501	1	0	2.321928095	1	0	2	1	2.321928095	3.169925001	4.392317423
BBOX1-AS1	1	6.50779464	5.209453366	5.285402219	1	0	1	5.392317423	0	0	8.912889336	2	1	9.599912842	0	4.392317423	2.584962501	0	7.451211112	9.266786541	6.303780748	6.87036472	4.906890596	1	1.584962501	5.754887502	8.243173983	3.906890596	2	1.584962501	2.584962501	5.321928095	7.357552005	1	1	5.169925001	6.845490051	0	5.857980995	4.906890596	5.672425342	5.285402219	6.375039431	1.584962501	2.584962501	5	6.14974712	5.906890596	3.906890596
RP11-680F20.9	1	0	1	0	0	0	2.321928095	0	0	0	0	1.584962501	0	0	0	0	0	0	0	1.584962501	0	0	1.584962501	0	0	0	0	0	0	1	0	0	0	0	1.584962501	0	0	0	0	0	0	0	0	3.807354922	0	0	2	0	0
LINC01489	0	0	0	1.584962501	2.807354922	1.584962501	2.584962501	1	0	0	0	4	0	0	1	1.584962501	0	0	0	1	3.906890596	0	1.584962501	1	2.807354922	1.584962501	0	1	0	1	1	0	1.584962501	2.321928095	2.321928095	1	0	0	0	0	0	2.321928095	0	1	0	0	1	2.584962501	2
MRGPRF-AS1	0	2	0	3	0	2	4	0	1.584962501	1	0	3.321928095	0	3.700439718	0	0	0	2.321928095	3.807354922	1	1	0	1.584962501	0	2.321928095	1	0	0	1	1.584962501	0	0	1	3	3	2	0	0	1	0	0	1.584962501	1	0	0	3	2.807354922	1.584962501	2.584962501
RERG-IT1	0	0	0	0	0	0	1.584962501	0	0	0	0	1	0	0	0	0	0	0	0	1	0	0	1	0	0	0	0	0	1	0	0	0	0	2	1.584962501	1	0	0	0	1	0	0	0	0	0	0	1.584962501	0	0
RP11-783K16.5	5.357552005	4.584962501	3.584962501	5.357552005	5.807354922	6.459431619	2.807354922	8.383704292	4.754887502	6.832890014	7.14974712	5.491853096	3.906890596	4.392317423	5.247927513	5.727920455	3.169925001	6.209453366	7.442943496	6.64385619	5.672425342	3.807354922	5.930737338	6.339850003	7.700439718	4.321928095	4.906890596	3.459431619	4.392317423	5.392317423	4.392317423	5.700439718	8.86727874	7.098032083	5.087462841	5.044394119	7.209453366	4.169925001	3.584962501	4.321928095	3.700439718	6.459431619	4.321928095	6.266786541	6.108524457	7.607330314	3.584962501	6.614709844	4.754887502
RP11-469H8.6	8.383704292	7.06608919	7.108524457	8.724513853	9.958552715	8.392317423	2	0	7.6794801	7.189824559	9.236014192	9.756556323	4.247927513	10.14465824	8.906890596	0	7.451211112	11.0202855	10.47775827	9.843921051	7.906890596	7.924812504	4.523561956	7.614709844	9.726218159	7.531381461	6.845490051	7.46760555	7.366322214	7.303780748	3.700439718	8.463524373	5.977279923	8.113742166	9.475733431	7.930737338	7.820178962	7.888743249	8.28077077	10.54109662	2	9.592457037	5.977279923	7.276124405	11.30035256	9.753216749	6.044394119	4	8.77807713
RP1-78O14.1	1.584962501	3.169925001	1.584962501	7.539158811	3.700439718	2.584962501	3.700439718	2.807354922	3	2.807354922	6.475733431	5.392317423	2.807354922	0	0	3.169925001	3.321928095	3.906890596	3.584962501	6.584962501	4.95419631	4.321928095	4.087462841	1.584962501	3.906890596	3.906890596	3	4.754887502	1	2	3	3.459431619	8.13442632	8.06608919	3.169925001	3.169925001	1	0	2.584962501	2.321928095	3	3.584962501	2.584962501	3.700439718	0	2.807354922	5.087462841	4.754887502	3
RP11-210M15.1	2.584962501	1.584962501	1.584962501	4.321928095	1	3	0	0	2.321928095	1.584962501	3	1	3	1	2	0	0	4.321928095	0	0	1.584962501	1	1	7.14974712	2.807354922	2	2.321928095	2.584962501	3	3	2	3.169925001	2	2.321928095	0	2.584962501	2.584962501	3.459431619	2.584962501	3.459431619	2	3	5.209453366	0	1	2.584962501	6.285402219	2.584962501	4.247927513
RP11-887P2.5	0	2	1	4.700439718	2.807354922	3.700439718	4	0	2	0	1	3.584962501	2.321928095	1	1	1	2	3	0	2.807354922	2.807354922	0	3.700439718	2	1.584962501	2	0	1	2.584962501	2.321928095	1	0	1.584962501	3.321928095	5.357552005	2	0	0	1.584962501	2	1	3	2.321928095	1	0	3	7.8008999	2	3.584962501
CTD-2314B22.1	0	5.392317423	0	0	0	7.426264755	0	1	4.754887502	0	2	2	6.129283017	9.672425342	0	6.523561956	0	0	7.693486957	0	0	1	2.321928095	1	0	1	0	1	0	0	0	2.584962501	5.044394119	2	6	2	0	0	3.169925001	1	0	0	0	0	0	2.807354922	0	2.321928095	4
DIO3OS	5.584962501	3.459431619	2.807354922	7.599912842	5.882643049	5.523561956	8.640244936	1.584962501	3.807354922	3.321928095	3.807354922	6.392317423	4.584962501	5.727920455	4.392317423	3.906890596	4.857980995	6.044394119	3.584962501	6.169925001	5.930737338	3.807354922	3.459431619	4.807354922	4	4.459431619	4.523561956	3.584962501	3	2.807354922	2	2.321928095	3	6.108524457	5	3	1.584962501	1.584962501	4.321928095	5.614709844	4.392317423	5.64385619	0	3.459431619	3.321928095	6.189824559	6.247927513	4.169925001	7.442943496
FRMD6-AS2	0	1	0	0	0	0	5.554588852	0	0	0	0	2.321928095	0	0	0	0	0	0	2	0	0	2	2.321928095	0	0	0	0	0	0	0	0	0	1	4.392317423	5.554588852	0	0	0	0	1	0	1.584962501	0	0	1	0	0	0	0
RP11-108M12.3	0	2.807354922	2.584962501	0	0	5.554588852	1	2.584962501	4.247927513	0	0	4.392317423	1	5.169925001	4.857980995	2.584962501	1.584962501	0	3.321928095	6.686500527	0	0	2.807354922	2.584962501	0	3	4.807354922	3.169925001	1	0	3.459431619	1.584962501	6.918863237	6.044394119	0	6.022367813	4.087462841	2.584962501	3	3.584962501	5.584962501	3.321928095	2.584962501	0	0	5.209453366	4.247927513	4.169925001	2.807354922
RP11-255G12.3	0	0	0	0	0	1	3.459431619	0	0	0	0	2	0	0	0	0	0	0	0	0	0	0	1	0	0	0	0	0	0	0	0	0	0	2.321928095	1.584962501	0	0	0	0	0	0	0	0	0	0	0	0	0	0
RP11-594C13.1	0	0	0	3.459431619	0	0	1.584962501	0	0	0	0	0	0	0	0	0	0	0	0	0	0	0	0	1	0	0	0	0	0	0	0	0	0	1	1.584962501	0	0	0	0	0	0	0	0	0	0	1	1.584962501	1.584962501	0
CTD-3035D6.2	0	3.584962501	2	0	2.807354922	3.169925001	1	4.087462841	3.459431619	1	2.584962501	2.321928095	3	2.807354922	3.584962501	1	0	0	1	4.392317423	2.321928095	4.087462841	2	3.321928095	2.807354922	2.321928095	2	2	1.584962501	2.584962501	3	0	6.375039431	6.475733431	7.491853096	3	2.584962501	2.321928095	1	2.584962501	1	0	2.321928095	1.584962501	2.584962501	5.672425342	2	2.321928095	2
SALRNA1	1	3	0	0	3.321928095	0	0	0	2.321928095	3.321928095	3.321928095	3.459431619	3.459431619	0	0	0	3.700439718	0	1	5.95419631	1	1	4.95419631	1.584962501	0	5.554588852	0	1	2	0	2.807354922	3.807354922	1	0	4.906890596	1	2	3.321928095	2.584962501	3.807354922	0	0	3	1.584962501	6.569855608	2.321928095	3.700439718	0	3.169925001
RP11-131H24.4	0	0	0	0	0	0	2	0	0	0	0	0	0	0	0	0	0	0	0	3	1.584962501	0	0	0	1	1	1	0	0	0	1	1	0	2.584962501	1	2	1	0	1	0	0	0	0	0	0	0	3.584962501	2	0
RP11-325D8.1	0	0	0	0	0	0	1	0	0	0	0	0	0	0	0	0	0	0	1	0	0	1	0	0	0	0	0	0	0	0	0	0	1	0	1	0	0	0	0	0	0	2	0	0	0	0	0	0	0
LINC00924	0	4.087462841	3.584962501	4.95419631	4.906890596	2.807354922	4.169925001	0	2.321928095	2.584962501	4.857980995	4.247927513	1.584962501	1	2.807354922	7.451211112	3.169925001	1.584962501	0	3.321928095	0	0	2.321928095	2	3	3.169925001	1	0	2.584962501	2.807354922	4.64385619	0	2.321928095	3.584962501	2.584962501	0	0	3	4.523561956	2.807354922	2	1	1.584962501	1	0	2.584962501	2.807354922	2	5.285402219
RP11-522B15.3	3	3.584962501	3.906890596	6.554588852	7.21916852	3.459431619	5.807354922	3.906890596	2.807354922	3.807354922	6.285402219	6.658211483	4.754887502	1	3	4.169925001	4.087462841	3.584962501	1	5.727920455	4.321928095	3.906890596	4	2.807354922	4.584962501	5.392317423	4.392317423	0	2.807354922	4.321928095	3.321928095	2.807354922	5.700439718	4.169925001	4.087462841	4.087462841	2.807354922	0	3.906890596	5.614709844	2	4.523561956	1	2	4.247927513	5	8.243173983	4.754887502	6.189824559
CTD-2330J20.2	0	0	0	2.584962501	0	0	3.584962501	0	0	0	0	0	0	0	0	1.584962501	1.584962501	0	0	1.584962501	0	2.321928095	0	0	0	2.807354922	0	0	0	1	0	0	0	2	0	0	1.584962501	0	3	0	0	0	0	0	0	2	3.700439718	0	1
CTD-2054N24.2	1	0	1	2.584962501	1	1	2.807354922	1.584962501	2.321928095	2.321928095	0	1.584962501	2.321928095	2.584962501	1	1.584962501	3.584962501	0	1	3.321928095	1.584962501	3.169925001	2.321928095	1.584962501	2.584962501	2	1	1.584962501	0	1.584962501	1	2	3.700439718	3.321928095	2.321928095	1	2	0	2	0	0	0	1	2.321928095	1.584962501	2.321928095	3.700439718	1	2
RP11-1069G10.1	1	2	0	1.584962501	1.584962501	3.169925001	3	1.584962501	1.584962501	2.321928095	2	1	2.807354922	0	1	1.584962501	1	0	2	4.459431619	3.459431619	1	3.459431619	2	4.523561956	4.169925001	2.584962501	0	2.584962501	2	3.321928095	2.584962501	4.247927513	4.857980995	4.906890596	1.584962501	0	2	1.584962501	2.584962501	3.584962501	0	1	1	5.087462841	2.321928095	8.918863237	3.584962501	2
CERS3-AS1	0	0	0	0	0	0	3.169925001	1	0	0	0	1.584962501	0	1	0	0	3.807354922	0	0	1	0	0	2	0	0	0	0	0	0	1	0	0	3.584962501	1	2	0	0	0	0	0	0	0	0	1	0	3.321928095	1	1	0
RP11-89K21.1	7.294620749	3.906890596	3.807354922	4.754887502	7.303780748	5.209453366	2	5.906890596	4.392317423	2	10.64295422	8.214319121	5.554588852	8.693486957	5.169925001	0	6.658211483	1.584962501	0	6.807354922	8.430452552	5.426264755	2	0	1.584962501	5.977279923	0	2.321928095	3.584962501	0	7.417852515	5.857980995	10.16490693	10.15355203	8.022367813	9.409390936	4.087462841	2.807354922	0	9.529430554	2.807354922	3	8.804131021	8.471675214	8.330916878	10.24317398	4.95419631	8.124121312	3.906890596
RP11-489D6.2	0	0	0	0	0	0	3	0	0	0	0	0	0	0	0	0	0	0	0	1	0	1	0	1	0	0	0	0	0	0	0	0	0	2	0	0	0	0	0	0	0	0	0	0	0	0	0	4.169925001	0
RP11-522B15.4	0	1	0	3.321928095	2	1.584962501	1.584962501	0	0	1	2	0	1.584962501	0	0	1.584962501	0	2	3	2	1.584962501	0	1	1	1.584962501	2	1.584962501	0	0	1.584962501	0	0	1	1	1	0	0	0	1.584962501	1	0	2.584962501	0	0	1	2.321928095	4.857980995	1	4
RP11-475A13.1	0	0	0	0	1	0	2.321928095	0	0	0	0	0	0	0	0	1	0	0	0	0	0	0	1	0	0	0	0	0	0	0	0	0	0	1	0	0	0	0	0	0	1	0	0	0	0	0	0	0	0
RP11-438B23.2	0	0	1	2.584962501	1	2.321928095	0	1	0	1.584962501	7.636624621	2.321928095	0	0	0	5.426264755	1.584962501	1	0	1.584962501	0	6.942514505	5.044394119	1	2	1	0	3.700439718	0	1.584962501	0	1.584962501	0	4.087462841	3.807354922	1	0	0	1.584962501	1	4.95419631	2.584962501	0	5.523561956	1	2.584962501	0	2.807354922	2.584962501
LINC00890	0	2.321928095	0	5.129283017	4.459431619	5.285402219	5.426264755	2	3.584962501	2	1	8.209453366	5.357552005	0	0	0	1	2.321928095	0	5.285402219	7.977279923	0	8.523561956	4	5.285402219	3	0	1.584962501	0	3.321928095	0	1	0	7.375039431	7.515699838	0	0	0	3	0	2.807354922	6.754887502	0	0	1	4.700439718	1	8.285402219	3.584962501
RP11-384P7.7	0	1.584962501	0	1	3.700439718	2.321928095	0	0	0	0	6.523561956	2.321928095	0	1	0	3.459431619	0	1	0	1	1.584962501	0	1.584962501	0	1	0	0	0	0	2.584962501	3	0	1	0	1	1	1	1.584962501	1	0	1.584962501	0	0	0	1.584962501	1	1.584962501	0	0
RP5-978I12.1	0	0	1	0	0	0	5.087462841	0	1	0	1.584962501	1	0	1	0	0	0	0	0	1.584962501	0	0	0	0	0	0	0	0	0	0	0	0	0	1.584962501	0	0	0	0	0	0	0	0	0	1	0	0	3	0	0
WFDC21P	7.95419631	8.154818109	2.584962501	4.584962501	4.754887502	5.169925001	3.584962501	4.64385619	4.459431619	6.569855608	7.787902559	5.807354922	2.321928095	5.906890596	1	3	4.807354922	5.357552005	8.744833837	7.076815597	5.459431619	2.321928095	4.906890596	3.169925001	2	6.614709844	4.754887502	2	4.754887502	4.392317423	7.087462841	4.807354922	9.938109326	4.64385619	7.098032083	6.475733431	5.614709844	2.584962501	3.700439718	2.321928095	2	7.813781191	7.076815597	4.169925001	8.857980995	5	5.169925001	2.807354922	6.108524457
RP11-21B23.2	0	1.584962501	6.523561956	1	2	3.700439718	0	2.584962501	1.584962501	1.584962501	1	1.584962501	1	0	2.321928095	10.91587938	1	0	2	2.584962501	2	0	0	1	1.584962501	0	0	0	0	3.169925001	2	1.584962501	4.584962501	0	1	2.584962501	3.169925001	1	0	2	0	4.584962501	2.584962501	0	2	2	0	4.459431619	1
RP11-734K21.5	4.169925001	5.392317423	2.584962501	5.491853096	5.781359714	1	1	3.584962501	0	4.459431619	4.906890596	6.266786541	3.169925001	4.459431619	1	4	3.321928095	0	5.285402219	5.169925001	2.321928095	0	1	6.321928095	3.321928095	1.584962501	0	3.906890596	0	3.906890596	5.857980995	4	4.321928095	3.459431619	2.584962501	5.087462841	3	4.169925001	5.857980995	5.727920455	0	7.108524457	4.906890596	6.569855608	8.214319121	4.754887502	2	2.584962501	5.247927513
FLJ26245	0	8.77807713	0	4.459431619	1.584962501	7.451211112	0	1	2	0	4.700439718	7.294620749	1	3.584962501	0	0	3	0	5	2	1	3	3.584962501	1.584962501	10.35204343	14.32375848	1	3.584962501	0	0	1	6.189824559	2.807354922	3	0	14.27328567	6.22881869	0	5.459431619	0	12.86147468	0	5.426264755	1	4.754887502	11.64835758	8.894817763	7.159871337	5.491853096
RP11-554A11.5	0	0	0	1.584962501	0	1	2.321928095	0	1	0	0	0	1.584962501	2	0	0	2	3.169925001	0	1	1	0	1.584962501	0	2	2	0	0	0	0	0	0	1	1.584962501	0	0	0	0	0	0	0	0	0	0	0	0	1.584962501	1.584962501	2.584962501
RP11-389G6.3	0	0	0	0	0	2.807354922	3.169925001	0	1	0	3.807354922	0	1	0	2.584962501	1.584962501	0	0	0	2.807354922	0	1	1.584962501	0	0	1	0	1	3.584962501	1	0	0	0	0	4.64385619	0	1.584962501	1	0	0	2.807354922	0	0	1.584962501	0	1.584962501	3.169925001	0	0
RP6-24A23.7	1	0	1	1	1	1	4.087462841	0	0	1	1	1	0	1	6.06608919	2	0	0	0	2	1	5.459431619	5.523561956	1.584962501	2	1	0	2.321928095	0	0	0	1	0	2.584962501	3.321928095	1	0	0	0	1	3.321928095	2	1	3.321928095	0	2.584962501	0	2.321928095	1.584962501
RP13-514E23.1	3.321928095	1	1.584962501	1.584962501	2.584962501	2	1.584962501	1	3	0	1	2.807354922	2	1.584962501	0	3	3.700439718	0	0	2.321928095	2.584962501	1	3.584962501	1.584962501	0	1	0	1.584962501	2.807354922	0	1	2.321928095	2.584962501	3.321928095	4.169925001	3.459431619	0	0	0	1	0	1	3.807354922	4.523561956	0	3.459431619	5.584962501	3	3
RP11-554A11.4	0	3.807354922	1	4.321928095	3.906890596	2.807354922	4.857980995	2.321928095	2.807354922	1.584962501	2.807354922	5.491853096	3.584962501	5.491853096	1	1	3.321928095	4.087462841	3.169925001	4.584962501	3.321928095	1.584962501	4.169925001	3.321928095	4.906890596	4.321928095	3.169925001	1.584962501	2.807354922	3	1	2	2.584962501	4.700439718	5.357552005	3.169925001	2.321928095	1.584962501	3.169925001	3.169925001	0	4.321928095	1.584962501	2.584962501	2	3.321928095	2.807354922	4.906890596	6.584962501
RP11-475B2.1	0	0	0	3.321928095	0	1	2.807354922	0	0	0	1	4.247927513	0	0	0	0	3.169925001	2.321928095	0	2	1	1	2	0	2.321928095	1	0	0	0	0	0	0	0	0	2.584962501	0	0	0	0	0	0	1	0	1	0	3.321928095	3.321928095	1	1
RP11-44F14.2	3.906890596	4.584962501	2.584962501	2.584962501	3.906890596	3	2.321928095	2.807354922	3.807354922	4.392317423	1.584962501	2.807354922	4.64385619	3.584962501	5.087462841	1	3.807354922	1	2.584962501	6.129283017	0	1	2.807354922	4.807354922	3.321928095	5.857980995	4.321928095	3.700439718	4.169925001	4.523561956	2.321928095	3.807354922	6.392317423	2.807354922	5.727920455	5	1	3.169925001	3	3.700439718	0	2.321928095	4.700439718	3.321928095	6.14974712	3.459431619	4	0	0
LA16c-380H5.1	1	4.459431619	0	2.321928095	2.807354922	2.584962501	0	3.906890596	2	2	4.169925001	1.584962501	1	5	1.584962501	0	2	0	0	3	3.169925001	3.321928095	1	4	1	2.807354922	3.584962501	2.321928095	1	1	3.169925001	1	5.930737338	5.129283017	5.285402219	3.321928095	3.906890596	1	1.584962501	0	1	4.523561956	3.169925001	4.523561956	4.64385619	4.857980995	3.459431619	2	0
AF001548.6	2	0	0	0	2.807354922	0	4.459431619	0	1	1.584962501	1.584962501	0	2	0	1.584962501	1.584962501	0	2.807354922	0	1	0	0	1	2.584962501	0	0	1.584962501	0	2.321928095	1	0	1	0	1	2	0	0	1	0	1	0	2	1	1	1	0	1	1	2.584962501
HID1-AS1	1	2.807354922	2	1	2.321928095	0	2.321928095	0	2	0	2.321928095	3.584962501	2	0	1	0	1	0	0	1.584962501	1.584962501	3	1	0	1	1	1	0	1	1	1	1	2	1	2	1	0	1.584962501	1.584962501	2.321928095	1	1	0	0	3.321928095	1	3.459431619	1.584962501	1
CTD-2510F5.4	3	5.614709844	4.087462841	3.906890596	5.64385619	5.247927513	2	7.159871337	6.22881869	4.906890596	7.139551352	3.169925001	4	0	5.906890596	6.169925001	5.129283017	1	0	7.554588852	5.807354922	6.942514505	7.794415866	5.247927513	3	7.076815597	6.820178962	2.321928095	5.044394119	5.169925001	5.64385619	6.044394119	6.977279923	6.409390936	7.882643049	6.247927513	5.857980995	5.930737338	4.700439718	3.584962501	8.184875343	5.285402219	5.727920455	7.74819285	4.807354922	6.965784285	6.375039431	5.781359714	3
LINC00668	0	6.285402219	5.087462841	1.584962501	1	6.794415866	1.584962501	8.238404739	7.754887502	1	7.294620749	1.584962501	5.044394119	3	1.584962501	1.584962501	3.906890596	7.807354922	6.22881869	0	7.294620749	2.584962501	7.74819285	0	0	0	5.807354922	1.584962501	1	0	9.640244936	3.321928095	5.781359714	3.169925001	4.392317423	8.204571144	1.584962501	2.321928095	0	2.321928095	2	3	1	2	0	10.17990909	3.584962501	6.584962501	6.285402219
GATA6-AS1	2.321928095	0	2	1	4.321928095	1	6.409390936	6.108524457	0	1	4.392317423	3.169925001	0	2	0	2.807354922	3	1.584962501	0	2	1	2	2.321928095	1	3.321928095	2	0	1	1.584962501	3	4.321928095	2	3	1.584962501	2	3.584962501	0	0	1.584962501	3.459431619	0	2.321928095	0	8.224001674	1	2	0	2.807354922	4.459431619
RP11-855A2.5	1	2.321928095	0	0	0	1	2	0	1.584962501	0	0	1.584962501	0	0	0	0	0	0	0	0	0	0	1.584962501	0	0	0	0	0	0	0	0	1	0	2.321928095	1	1.584962501	2.321928095	0	1	0	0	0	2	0	2.807354922	2	1	0	0
RP11-627G18.1	1.584962501	0	1	1	0	0	3.584962501	2.321928095	0	0	1.584962501	1.584962501	0	0	0	3	0	0	0	1	0	1.584962501	0	1	0	0	0	0	1	1	1	0	0	0	1	1	0	0	0	1	0	0	1	4.459431619	0	1.584962501	0	0	0
RP11-329L6.2	8.820178962	5.459431619	4.523561956	6.044394119	6.672425342	6.794415866	5.64385619	7.994353437	10.73978061	6	4.754887502	7.562242424	7.658211483	7.392317423	6.930737338	7.169925001	7.761551232	7.8008999	7.554588852	5.392317423	4.857980995	7.971543554	5.044394119	9.257387843	5.781359714	5.321928095	7.614709844	4.169925001	6.894817763	6.930737338	6.285402219	7.523561956	7.087462841	4.857980995	6.169925001	7.247927513	7.965784285	5.857980995	7.357552005	9.682994584	6.988684687	7.199672345	11.52454172	5.754887502	3.584962501	4.906890596	5.754887502	2	7.960001932
CTD-2008P7.8	0	2.321928095	1.584962501	0	1	7.044394119	1	1	0	0	5.554588852	5.392317423	6.06608919	0	1.584962501	0	0	0	3.321928095	0	2	1.584962501	1	1.584962501	3	0	0	3.700439718	1.584962501	1.584962501	2.321928095	1	7.383704292	3	6.918863237	7.930737338	0	2.584962501	0	2.807354922	0	1	0	2	0	6.285402219	0	0	4.584962501
RP6-114E22.1	0	4.169925001	2	0	0	0	0	3.169925001	1	4.523561956	2.584962501	0	0	0	0	1.584962501	0	0	1.584962501	7.076815597	6.357552005	4.906890596	0	0	0	0	5.285402219	1.584962501	0	4.247927513	1	2	4.857980995	5.357552005	0	4.247927513	0	4.087462841	0	2.807354922	3	2	0	0	6.988684687	0	0	3.584962501	1
RP11-486P11.1	0	1	0	2.584962501	0	0	1	0	1	0	0	0	0	0	0	0	0	0	0	1	0	0	0	0	0	0	0	0	0	0	1	0	2	1	1	1	0	0	0	0	0	0	0	0	0	1.584962501	5.044394119	0	0
RP11-127I20.5	5.64385619	5.754887502	0	6.392317423	2	7.409390936	3.169925001	2.584962501	4.459431619	5.357552005	6.523561956	4.247927513	5.781359714	7.569855608	0	2	1	6.247927513	4.906890596	5.977279923	5.392317423	4.523561956	2	5.209453366	5.321928095	3.807354922	4.321928095	5.426264755	5.169925001	4.700439718	4.459431619	2.321928095	2.584962501	4.247927513	4.321928095	5.491853096	3.459431619	4.523561956	5.169925001	6.022367813	1	5.857980995	5	1	4.754887502	4.523561956	1	4.700439718	5.285402219
CTD-2357A8.3	1	2.321928095	1.584962501	1.584962501	3.321928095	3.906890596	1	1	2	3.169925001	3.906890596	3.700439718	1	0	1.584962501	1	0	0	1	2.584962501	0	0	0	2.321928095	1.584962501	3.906890596	1.584962501	0	2	1.584962501	3.807354922	0	7.523561956	1.584962501	3.807354922	3.700439718	1	0	3	1.584962501	0	2.807354922	1	3	6.06608919	2.321928095	2	3.321928095	3.700439718
AC004637.1	0	0	0	0	1	0	1.584962501	1	1	0	0	0	0	2	0	1	0	0	0	1	0	0	1	1.584962501	0	1.584962501	0	0	1.584962501	0	0	0	0	0	1	0	0	0	1	0	1	1	1	0	0	0	5.087462841	1	0
AC002398.12	0	0	0	2.584962501	2.321928095	0	4	0	1.584962501	2	1	2	1.584962501	2.807354922	0	1.584962501	3.584962501	3.700439718	4.392317423	1.584962501	1	0	1.584962501	0	1.584962501	0	0	1.584962501	0	1	1	2	2	3.169925001	3.584962501	1.584962501	0	0	1	0	0	0	2	1.584962501	1	2.807354922	0	1	1
CTC-296K1.4	0	0	0	0	2	0	3.584962501	0	0	0	0	0	0	0	0	1.584962501	0	0	0	1	1	0	3.584962501	0	1.584962501	1	1	1	0	1	0	1	2.321928095	3.169925001	4.392317423	1.584962501	0	0	0	0	0	2.321928095	0	0	0	1	2.807354922	2.807354922	3
CTC-296K1.3	0	1	0	1	3	2.321928095	4	1.584962501	1.584962501	0	2	3.459431619	0	1	0	1.584962501	2.321928095	0	1	2.321928095	2.584962501	0	3.700439718	1.584962501	2.807354922	1	0	1.584962501	0	0	1	1.584962501	3.906890596	3.700439718	4.807354922	1	0	0	1.584962501	1.584962501	1.584962501	1.584962501	0	0	0	1	0	3.169925001	2.584962501
AC008992.1	0	0	0	0	2	1	0	0	0	0	0	1.584962501	0	0	0	0	2	0	0	0	0	0	0	0	0	1	0	0	0	0	0	0	0	1	1	0	0	0	1	0	0	0	0	0	0	2	4.64385619	0	1
AC007796.1	0	0	0	1	0	0	0	0	0	0	0	0	0	0	0	0	0	0	0	0	0	1.584962501	0	0	0	1	0	0	0	1	0	0	0	0	0	0	0	0	1	0	0	0	0	0	0	0	5.781359714	1.584962501	1
AC024592.9	0	6.108524457	0	2	7.22881869	3	3.321928095	3.169925001	1.584962501	2.321928095	5.523561956	3.700439718	2.321928095	3.584962501	0	0	2.321928095	7.159871337	4.807354922	3.459431619	1	0	0	1	3.169925001	1	2	1	2	1.584962501	2	1	2.807354922	1	10.41785251	1	0	1	3.807354922	2	1	5.169925001	5.209453366	2.321928095	4.087462841	4.087462841	3.321928095	3.807354922	3.906890596
RP11-2N1.2	0	0	0	2.584962501	0	0	2.807354922	0	0	0	0	0	0	2.321928095	0	5.882643049	1	0	0	1	0	0	1.584962501	0	0	0	0	0	0	0	0	0	0	0	1.584962501	0	0	0	1	0	0	0	0	0	0	1.584962501	3	1.584962501	0
MIMT1	0	1	0	0	0	0	2.584962501	1	0	0	0	0	0	0	0	0	2.584962501	0	0	0	0	0	1	0	0	0	0	0	0	0	0	0	0	1	2.807354922	1	0	0	0	1	1	0	0	0	1.584962501	2.807354922	1	1	0
LINC01224	1	6.807354922	5.087462841	4.459431619	0	8.945443836	2.807354922	8.087462841	7.577428828	3.321928095	8.055282436	6.209453366	2	8.988684687	7.434628228	4.459431619	8.936637939	1	7.417852515	2.584962501	2.321928095	8.154818109	7.672425342	7.50779464	4.247927513	4.64385619	7.714245518	6.22881869	6.247927513	6.807354922	5.357552005	4.700439718	8.741466986	10.3376219	11.03479896	7.17990909	6.614709844	0	5.209453366	6.392317423	2.321928095	9.108524457	5	7.46760555	3.584962501	9.008428622	1.584962501	4.906890596	8.262094845
ZIM2-AS1	1	0	0	1.584962501	2.584962501	1.584962501	3.321928095	1	1	0	1	1	0	0	0	0	6.807354922	0	0	0	1.584962501	0	3	1	1	2.584962501	1.584962501	0	1	2	1	0	2.807354922	1	6.584962501	0	1	0	1	1	1	2.321928095	0	0	1.584962501	3.906890596	3	1	3.459431619
CTC-273B12.10	3.321928095	1.584962501	1	4	2.321928095	1.584962501	0	3.321928095	0	1.584962501	2.321928095	2	2.321928095	5.584962501	2.584962501	1	3.807354922	0	4	3.584962501	3.459431619	1.584962501	1.584962501	2.807354922	2	2.807354922	1	1.584962501	3.584962501	1	2	3	5.700439718	3.459431619	4	2.321928095	2.584962501	1.584962501	1.584962501	2.584962501	1.584962501	3.459431619	2.584962501	4.247927513	4.247927513	3.584962501	1.584962501	4.247927513	3.321928095
RP3-333A15.2	0	1.584962501	0	0	0	0	0	0	0	0	0	2.321928095	1	0	0	1.584962501	0	0	0	1.584962501	0	0	2.321928095	0	1	0	0	0	0	1	0	0	0	2.807354922	3.584962501	0	0	0	1	0	0	1	0	0	0	1	0	0	0
RP11-394O4.5	0	5.807354922	3.584962501	6.942514505	7.044394119	7.033423002	8.936637939	5.754887502	5.459431619	4.392317423	5.321928095	9.299208018	5.781359714	2	4	5.832890014	4.857980995	6.845490051	6.599912842	7.189824559	6.554588852	5	9.584962501	5.832890014	6.62935662	7.303780748	5.247927513	4.459431619	5.247927513	5.285402219	5.832890014	6.409390936	6.50779464	8.442943496	7.044394119	5.882643049	3.321928095	3.584962501	5.95419631	6.169925001	3.906890596	7	4.087462841	4.321928095	5.209453366	6.882643049	8.577428828	7.400879436	8.531381461
LA16c-380H5.4	1	2.584962501	1.584962501	1.584962501	2.584962501	4.95419631	0	5.426264755	1.584962501	3.584962501	4.169925001	3.906890596	3.906890596	4.807354922	0	0	0	7.169925001	2	2.807354922	3.700439718	1.584962501	1.584962501	6.022367813	1.584962501	1	3.459431619	5.584962501	2	1	4.584962501	1	5.672425342	3.906890596	6.930737338	3	3.321928095	3.807354922	3.321928095	1	0	5.727920455	3.321928095	1	3.169925001	4.392317423	1	2.807354922	2.321928095
RP11-109M17.2	1.584962501	4.523561956	0	0	1.584962501	0	0	0	4.754887502	1	8.960001932	0	0	9.335390355	0	3	0	0	5.129283017	1.584962501	4.392317423	0	6.022367813	0	0	0	0	1	0	0	6.491853096	0	7.707359132	4.523561956	0	0	0	1.584962501	0	6.754887502	0	0	1	0	0	6.426264755	1	1	5
RP11-796E10.1	1	4	2	3.169925001	0	2.807354922	0	1	1	0	5.700439718	0	0	7.21916852	1.584962501	3	1.584962501	0	4.754887502	4.807354922	1	0	5.491853096	0	2.321928095	0	5.087462841	3	0	0	3.459431619	1.584962501	6.672425342	4.169925001	0	2	2.584962501	0	2.807354922	4	2.807354922	0	2.584962501	0	5.392317423	3.700439718	1.584962501	2.321928095	4.087462841
AC015849.16	2	2.807354922	3.584962501	2.584962501	1.584962501	1	0	4.906890596	5.044394119	3.906890596	5.426264755	3.459431619	4.459431619	4	2.321928095	1	5.087462841	2.321928095	1.584962501	3.459431619	4.807354922	1.584962501	2.584962501	4.169925001	0	5.357552005	3.906890596	0	3.459431619	2.321928095	5.285402219	3.906890596	5.087462841	4.247927513	7.400879436	5.087462841	2.807354922	4	3.700439718	4.584962501	3.584962501	2	5.857980995	3.321928095	2.321928095	5.523561956	5.321928095	4.700439718	2
AGAP11	0	0	0	0	0	0	2.584962501	0	0	2	1	0	0	0	0	0	0	0	0	1.584962501	0	0	0	0	1	2	0	0	0	0	1	1	1.584962501	1.584962501	1	0	0	0	1	2	0	1	0	0	0	1.584962501	1.584962501	1.584962501	0
RP11-44N12.5	0	0	0	1	3.807354922	3	2.584962501	0	0	3.584962501	2.584962501	3.169925001	1	0	1.584962501	2.321928095	3.906890596	2.321928095	0	2.807354922	1.584962501	2.584962501	7.321928095	1.584962501	2.807354922	4.087462841	1	1	1	1	0	2.807354922	6.426264755	3	6.491853096	3.321928095	0	1.584962501	2.321928095	1.584962501	1	1	0	4.169925001	1	4.523561956	4.64385619	4.807354922	2
GS1-72M22.1	0	0	0	0	1	2	2.807354922	3.321928095	1	0	0	1.584962501	0	0	0	0	2.807354922	0	0	0	2.584962501	0	0	0	1	0	0	0	0	0	3.169925001	1	2.584962501	0	0	0	0	0	0	2	1.584962501	0	0	0	0	1.584962501	2	3	3
RP11-375N15.2	7.199672345	6.209453366	0	3.906890596	3.459431619	3.459431619	3.321928095	5.930737338	3	2.584962501	5.209453366	4.392317423	8.957102042	2	3.807354922	2	6.614709844	0	4.247927513	7.426264755	5.087462841	4.087462841	3.584962501	3.807354922	5.087462841	6.392317423	3.807354922	3	3.584962501	3.906890596	3.459431619	3.321928095	4.906890596	3.459431619	7.426264755	3.807354922	2	3.169925001	2.584962501	6.459431619	5.247927513	5.169925001	3.807354922	5.491853096	4.392317423	3.321928095	1.584962501	3.321928095	4.459431619
KB-1517D11.4	0	0	0	4.523561956	0	0	1	0	0	0	0	1.584962501	0	1	0	0	2.321928095	0	0	2.321928095	0	0	4.321928095	0	0	0	1	0	0	0	0	0	0	1	0	0	0	0	0	1	0	0	0	0	0	1	4.857980995	1	1.584962501
RP11-180N14.1	0	3.321928095	0	4	2.321928095	0	3.700439718	2	1.584962501	2.807354922	3	2.807354922	2.321928095	0	0	2.321928095	2.321928095	3	0	2.321928095	2	1	6.554588852	0	1	1	3	1	0	2	3.584962501	0	2.584962501	3	3.584962501	3	0	0	1.584962501	0	1.584962501	2.807354922	1	2.321928095	2.807354922	2.584962501	4	3.459431619	2.807354922
RP11-446H18.6	0	1	0	0	0	1	1	0	0	1	1.584962501	2.321928095	0	1	0	1	2	0	0	1	0	0	2	0	0	1	0	0	0	0	1	0	1.584962501	0	1	0	0	1	1.584962501	1	0	0	0	2.584962501	0	1.584962501	1	2	1
RP11-357H14.17	8.625708843	3.169925001	2	3.459431619	9.394462695	1.584962501	2.321928095	5.247927513	5.700439718	6.375039431	5.807354922	4.906890596	6.942514505	8.839203788	1.584962501	6.686500527	8.348728154	0	6.727920455	3.321928095	3.169925001	6.700439718	10.03754695	7.022367813	1	5.727920455	7.409390936	5.459431619	5.044394119	2.584962501	7.366322214	3	7.54689446	3.459431619	2.807354922	8.044394119	0	0	1.584962501	7.988684687	0	1	8.129283017	3.169925001	3.584962501	6	5.95419631	7.312882955	4.584962501
RP11-284F21.11	0	0	0	0	0	0	3.321928095	0	0	0	1	0	0	0	0	0	0	0	0	0	0	0	0	0	0	0	0	0	0	0	0	0	0	0	0	0	0	0	0	1	1.584962501	1	2	0	0	0	0	2.321928095	1
RP11-535A5.1	0	0	0	1	0	0	5.044394119	1	0	1	1.584962501	2.584962501	0	1.584962501	0	2.321928095	0	0	0	1	0	1	1.584962501	0	1	1	1	0	0	0	0	0	0	2	1.584962501	0	0	0	2.321928095	0	0	0	0	0	2.584962501	1.584962501	1	0	1
RP11-236L14.2	0	2	1	3.584962501	2.807354922	2	4.857980995	0	3	1.584962501	2.321928095	4.392317423	3	0	0	1	3.169925001	2.807354922	0	1.584962501	2	0	2.807354922	1.584962501	1	2.321928095	2	0	0	1.584962501	2.807354922	1.584962501	4.087462841	3.807354922	2.807354922	0	0	0	1	4	0	2.584962501	0	2	3	3	5.882643049	4.95419631	4.754887502
RP11-133K1.11	0	0	1	0	3.321928095	3.584962501	1	3.584962501	0	1.584962501	3.584962501	1.584962501	2	2.807354922	3.169925001	2.321928095	2	0	1	2.584962501	1.584962501	1	4.169925001	0	0	3.169925001	1.584962501	2.321928095	1	2.321928095	2.321928095	3.700439718	1	2.584962501	4.584962501	2.584962501	2	2	1	1	3.700439718	3	1	2.584962501	2.321928095	2	5.614709844	0	2.807354922
CTD-2536I1.3	0	0	0	1	0	0	0	0	0	0	1	0	0	1	0	1.584962501	0	0	0	1.584962501	1	0	1	1	1	0	1	0	0	0	0	0	0	0	0	0	0	0	0	0	0	0	0	0	1	0	1	0	0
RP11-49G2.3	0	0	0	1.584962501	0	0	0	0	0	0	2	1	0	0	0	0	3.321928095	0	0	0	1	0	0	0	0	0	0	0	0	0	0	0	1	0	1.584962501	0	0	0	0	0	0	0	0	0	0	0	1	1.584962501	0
RP11-86K22.2	0	1.584962501	0	2.807354922	1	1.584962501	3.584962501	0	0	1.584962501	1	3	0	1	1	0	1.584962501	0	0	1	0	3.169925001	2	1	1.584962501	3.169925001	1	1	2	1	0	1.584962501	1	2	0	2	1	0	0	0	0	0	0	1	0	2	6.741466986	1	0
RP4-616B8.5	1.584962501	3.321928095	1.584962501	2.321928095	3.459431619	5.169925001	2	5.044394119	3.584962501	2.807354922	5.727920455	5.426264755	3	6.554588852	3	3.584962501	2.807354922	3.807354922	5.087462841	3	3.584962501	4.523561956	5.882643049	2	3	3.169925001	2.807354922	4.523561956	1.584962501	2.584962501	3.807354922	3.169925001	4.523561956	3.169925001	5.882643049	3.321928095	3.169925001	2.584962501	2.321928095	4.807354922	6	5.129283017	3.321928095	5.209453366	4.247927513	5.247927513	2.321928095	3.321928095	4.95419631
RP11-54H7.4	0	0	0	1	1	2.584962501	1.584962501	12.70994538	0	8.335390355	3.906890596	1	1	2.807354922	0	1.584962501	4.459431619	1	1	5.807354922	3	4.087462841	7.139551352	0	1.584962501	2.321928095	1	0	0	0	4.857980995	0	11.84392105	9.535275377	0	1	3	1.584962501	1	0	1.584962501	1	1	3.169925001	1.584962501	2.321928095	3	10.79279029	0
RP11-321P16.1	0	1	0	1.584962501	1.584962501	2	0	0	1	2	0	2	0	0	1.584962501	0	0	0	0	1.584962501	0	0	1	0	1.584962501	0	0	0	0	1	1	0	1	2.321928095	2.807354922	1	0	0	0	0	0	0	0	1	0	1	0	1	0
RP11-616M22.12	0	1	0	0	1	1.584962501	2.584962501	1.584962501	1	0	2	2.321928095	1	0	0	1.584962501	1	0	0	0	0	1	1	0	2	1.584962501	0	0	0	0	1.584962501	1	2	1.584962501	2	1.584962501	1	1	0	1	0	1	0	0	0	1	0	1.584962501	1
RP11-327J17.9	0	0	0	2.584962501	3.321928095	2.321928095	3	1	1.584962501	0	1	1	1	2.321928095	0	2	2.584962501	0	0	2	0	0	2.584962501	0	1	2	0	0	1	1	2	1	4.087462841	2	2	2	0	1	0	3	0	2.584962501	0	1	1.584962501	2.321928095	5.930737338	1	2
PGM5P3-AS1	0	0	0	0	0	0	2.321928095	0	0	0	0	0	0	0	0	1.584962501	0	0	0	0	0	1.584962501	1.584962501	0	0	0	0	0	0	1	0	0	0	1	1.584962501	0	0	0	0	0	1	0	0	0	0	0	0	1	0
RP11-679B19.1	1	3.906890596	1.584962501	3.584962501	3.459431619	2.584962501	5.700439718	2.584962501	2	1	2.584962501	5.392317423	3	0	2.321928095	1	3.169925001	0	3.169925001	4.523561956	4	4.64385619	5	2.321928095	3	4.64385619	3.807354922	1.584962501	2.584962501	3.906890596	2	2	1	4.169925001	4.64385619	3.169925001	3.584962501	2	2	3.807354922	0	3.459431619	1.584962501	2.584962501	1	4.459431619	6.209453366	3.321928095	5.614709844
BANCR	0	2	0	0	1.584962501	0	1.584962501	1	0	0	6.820178962	1	1	3.321928095	0	1	2	1.584962501	2.584962501	6	1.584962501	3.169925001	6.375039431	0	1	3.906890596	3.321928095	4.700439718	2.584962501	0	0	0	0	3.584962501	0	7.754887502	0	0	1	0	0	3.459431619	0	6.087462841	4.392317423	0	3.584962501	0	0
LINC01163	2.584962501	4.754887502	1	2.807354922	1	5.392317423	0	3.807354922	2.321928095	0	1	0	0	0	0	0	6.339850003	0	4	0	0	0	1	4.087462841	3	0	7.636624621	0	5.285402219	3	0	3.906890596	5.584962501	2.584962501	0	6.22881869	0	0	0	7.74819285	1	0	3.459431619	1	0	1.584962501	4	0	0
LINC00891	0	1.584962501	0	2.321928095	0	2.807354922	2	0	0	0	1.584962501	2.321928095	1	1.584962501	0	2	0	0	0	0	1	0	1	1	0	0	0	0	0	0	1	0	1	1	2	2.584962501	0	0	1	0	1	1	0	0	0	0	1.584962501	1.584962501	1
[truncated: 534 more columns]
